# Supplementary material for: Immuno-detection by sequencing enables large-scale high-dimensional phenotyping in cells
Source: Nat Commun. 2018 Jun 19;9:2384. doi: 10.1038/s41467-018-04761-0 (PMC6008431; doi:10.1038/s41467-018-04761-0)
Supplement: Supplementary file 4 — Supplementary Data 1 [file 41467_2018_4761_MOESM4_ESM.xlsx]

## Sheet: Overview antibodies for ID-seq
Protein/phospho name	phospho site	Cataloge No.	Lot No.	Isotype	Mab/Pab	Clone-nr	Manufacturer	manufacturer validation(s)	Link to datasheet	Validated antibody concentration dependend signal from fixed keratinocytes	Dynamic in human keratinocytes	used in experiments PKIS/AG1478treatment/signal-to-background	used in experiment EGF timeseries	used in experiment Ab and cell dilutions	Literature refs, used in cytof related paper
Actin	x	MA1-10046	QB1982421	Mouse IgG1	Monoclonal Ab		Thermo Scientific	IHC,ICC	https://www.thermofisher.com/order/genome-database/generatePdf?productName=Actin&assayType=PRANT&detailed=true&productId=MA1-10046	immuno-PCR,IF	x	TRUE	FALSE	TRUE
Akt - Phospho	Ser473	4060	20	Rabbit IgG	Monoclonal Ab	D9E	Cell Signaling Technology	IHC, IF, WB, F	https://media.cellsignal.com/pdf/4060.pdf	immuno-PCR	ID-seq	TRUE	FALSE	FALSE	Giesen, et al., 2014 ; Lun, et al., 2017	pAkt (Ser473): clone D9E, CST, mass tag 153Eu Engelman JA, Chen L, Tan X, Crosby K, Guimaraes AR, Upadhyay R, Maira M, McNamara K, Perera SA, Song Y, Chirieac LR, Kaur R, Lightbown A, Simendinger J, Li T, Padera RF, GarcíaEcheverría C, Weissleder R, Mahmood U, Cantley LC, Wong KK. Effective use of PI3K and MEK inhibitors to treat mutant Kras G12D and PIK3CA H1047R murine lung cancers. Nat Med. 20…
Akt - Phospho	Thr308	13038	2	Rabbit IgG	Monoclonal Ab	D25E6	Cell Signaling Technology	IF, IP, WB,F	https://media.cellsignal.com/pdf/13038.pdf	immuno-PCR	ID-seq	TRUE	FALSE	FALSE
Akt1/2/3 - Phospho	S473	AF887	DZE1611042	Rabbit IgG	Polyclonal Ab		R&D systems	IHC,WB,F	https://resources.rndsystems.com/pdfs/datasheets/af887.pdf	immuno-PCR, IF	IF, ID-seq	TRUE	TRUE	TRUE
Akt2	x	MAB23152	WSQ01	Mouse IgG1	Monoclonal Ab	302501	R&D systems	IHC,F	https://resources.rndsystems.com/pdfs/datasheets/mab23152.pdf	immuno-PCR, IF	x	TRUE	TRUE	TRUE
BMP-2/BMP-4	x	AF355	AVI0312081	Goat IgG	Polyclonal Ab		R&D systems	x	https://resources.rndsystems.com/pdfs/datasheets/af355.pdf	immuno-PCR, IF	IF, ID-seq	TRUE	FALSE	FALSE
BMPR-II	x	AF811	CCR0814021	Goat IgG	Polyclonal Ab		R&D systems	IHC,F	https://resources.rndsystems.com/pdfs/datasheets/af811.pdf	immuno-PCR, IF	IF, ID-seq	TRUE	FALSE	FALSE
Cdc2	x	MA1-21453	QD2015422	Mouse IgG2A	Monoclonal Ab		Thermo Scientific	WB,IP	https://www.thermofisher.com/order/genome-database/generatePdf?productName=Cdc2&assayType=PRANT&detailed=true&productId=MA1-21453	immuno-PCR, IF	x	TRUE	TRUE	FALSE
Cdc2 - Phospho	Tyr15	4539	8	Rabbit IgG	Monoclonal Ab	10A11	Cell Signaling Technology	IF,WB,F	https://media.cellsignal.com/pdf/4539.pdf	immuno-PCR	ID-seq	TRUE	TRUE	FALSE
CDK4	x	MA1-12299	QD2015072	Mouse IgG1	Monoclonal Ab		Thermo Scientific		https://www.thermofisher.com/order/genome-database/generatePdf?productName=CDK4&assayType=PRANT&detailed=true&productId=MA1-12299	immuno-PCR, IF	x	TRUE	TRUE	FALSE
c-Fos - Phospho	Ser32	5348	3	Rabbit IgG	Monoclonal Ab	D82C12	Cell Signaling Technology	IF,WB,F,ChIP	https://media.cellsignal.com/pdf/5348.pdf	immuno-PCR	ID-seq	TRUE	TRUE	FALSE
c-Jun - Phospho	Ser73	3270	6	Rabbit IgG	Monoclonal Ab	D47G9	Cell Signaling Technology	IHC,IF,WB,F,ChIP	https://media.cellsignal.com/pdf/3270.pdf	immuno-PCR	ID-seq	TRUE	TRUE	FALSE
c-Myc	x	AF3696	XYX0514031	Goat IgG	Polyclonal Ab		R&D systems	IHC,ICC,WB,ChIP	https://resources.rndsystems.com/pdfs/datasheets/af3696.pdf	immuno-PCR, IF	IF	TRUE	TRUE	FALSE
Coagulation Factor XI Light Chain	x	MAB24601	WPV03	Mouse IgG2B	Monoclonal Ab		R&D systems	x	https://resources.rndsystems.com/pdfs/datasheets/mab24601.pdf	immuno-PCR, IF	IF	TRUE	FALSE	FALSE
CREB - Phospho	Ser133	9198	13	Rabbit IgG	Monoclonal Ab	87G3	Cell Signaling Technology	IHC, IF, WB, F, ChIP	https://media.cellsignal.com/pdf/9198.pdf	immuno-PCR	ID-seq	TRUE	TRUE	FALSE	Giesen, et al. 2014	(not same clone. Same phosphosites
Cyclin B1	x	AF6000	CDJS01	Goat IgG	Polyclonal Ab		R&D systems	IHC,WB	https://resources.rndsystems.com/pdfs/datasheets/af6000.pdf	immuno-PCR, IF	IF	TRUE	TRUE	FALSE
Cyclin E		MA1-12295	QD2015071	Mouse IgG2A	Monoclonal Ab		Thermo Scientific	x	https://www.thermofisher.com/order/genome-database/generatePdf?productName=Cyclin%20E&assayType=PRANT&detailed=true&productId=MA1-12295	immuno-PCR	ID-seq	TRUE	TRUE	FALSE
EGF Receptor - Phospho	Tyr1068	3777	11	Rabbit IgG	Monoclonal Ab	D7A5	Cell Signaling Technology	IHC, IF, WB, F	https://media.cellsignal.com/pdf/3777.pdf	immuno-PCR	ID-seq	TRUE	FALSE	FALSE
EGF Receptor - Phospho	Tyr1045	2237BF	8	Rabbit IgG	Polyclonal Ab		Cell Signaling Technology	IF, WB	https://media.cellsignal.com/pdf/2237.pdf	immuno-PCR	x	TRUE	TRUE	FALSE
Ephrin-B3	x	AF395	CEQ0511071	Goat IgG	Polyclonal Ab		R&D systems	WB	https://resources.rndsystems.com/pdfs/datasheets/af395.pdf	immuno-PCR, IF	ID-seq	TRUE	FALSE	FALSE
ERK1/ERK2	x	MAB1576	JGC0313051	Mouse IgG1	Monoclonal Ab	216703	R&D systems	IHC,WB	https://resources.rndsystems.com/pdfs/datasheets/mab1576.pdf	immuno-PCR, IF	x	TRUE	FALSE	TRUE
ERK1/ERK2 - Phospho	ERK1(T202/Y204)/ERK2 (T185/Y187)	AF1018	FTE1412021	Rabbit IgG	Polyclonal Ab		R&D systems	IHC,WB,F	https://resources.rndsystems.com/pdfs/datasheets/af1018.pdf	immuno-PCR, IF	IF, ID-seq	TRUE	TRUE	TRUE
FAK	x	MAB4467	CBTJ0114091	Mouse IgG2B	Monoclonal Ab	495919	R&D systems	IHC,WB	https://resources.rndsystems.com/pdfs/datasheets/mab4467.pdf	immuno-PCR, IF	IF	TRUE	FALSE	TRUE
FAK - Phospho	Y397	AF4528	CAEW0211031	Rabbit IgG	Polyclonal Ab		R&D systems	IHC,WB	https://resources.rndsystems.com/pdfs/datasheets/af4528.pdf	immuno-PCR, IF	IF, ID-seq	TRUE	TRUE	TRUE
Frizzled-3	x	MAB1001	IBP02	Rat IgG2A	Monoclonal Ab	169310	R&D systems	x	https://resources.rndsystems.com/pdfs/datasheets/mab1001.pdf	immuno-PCR, IF	IF	TRUE	FALSE	FALSE
Frizzled-3	x	AF1001	FTB0212011	Goat IgG	Polyclonal Ab		R&D systems	IHC	https://resources.rndsystems.com/pdfs/datasheets/af1001.pdf	immuno-PCR, IF	IF, ID-seq	TRUE	TRUE	FALSE
GAPDH	x	MAB5718	CEZS0112121	Mouse IgG1	Monoclonal Ab	686613	R&D systems	IHC,ICC,WB	https://resources.rndsystems.com/pdfs/datasheets/mab5718.pdf	immuno-PCR	IF, ID-seq	TRUE	FALSE	FALSE
GSK-3 beta - Phospho	Ser9	5558	4	Rabbit IgG	Monoclonal Ab	D85E12	Cell Signaling Technology	IF, WB, F	https://media.cellsignal.com/pdf/5558.pdf	immuno-PCR	ID-seq	TRUE	FALSE	FALSE	Giesen, et al., 2014
Histone H2A.X - Phospho	Ser139	9718BF	9	Rabbit IgG	Monoclonal Ab	.20E3	Cell Signaling Technology	IHC, IF, WB, F	https://media.cellsignal.com/pdf/9718.pdf	immuno-PCR	ID-seq	TRUE	TRUE	FALSE
Histone H3 - Phospho	Ser10	3377	5	Rabbit IgG	Monoclonal Ab	D2C8	Cell Signaling Technology	IF,WB,F	https://media.cellsignal.com/pdf/3377.pdf	immuno-PCR	ID-seq	TRUE	TRUE	FALSE
IGFBP-3	x	MAB305	DAH1011011	Mouse IgG2B	Monoclonal Ab	84728	R&D systems	IHC	https://resources.rndsystems.com/pdfs/datasheets/mab305.pdf	immuno-PCR, IF	IF, ID-seq	TRUE	FALSE	FALSE
Integrin α6		P5G10	Home-made Prot. A/G purified	Mouse IgG1	Monoclonal Ab	P5G10	DSHB	ProtAG purified	x	immuno-PCR, IF	IF	TRUE	TRUE	TRUE
Integrin β1		P4C10	Home-made Prot. A/G purified	Mouse IgG1	Monoclonal Ab	P4C10	DSHB		x	immuno-PCR, IF	IF	TRUE	TRUE	TRUE
IκB-α	x	AF4299	CAMK0113071	Sheep IgG	Polyclonal Ab		R&D systems	ICC,WB	https://resources.rndsystems.com/pdfs/datasheets/af4299.pdf	immuno-PCR	x	TRUE	FALSE	FALSE
IκB-α - Phospho	S32/S36	AF4809	CAWC0214071	Rabbit IgG	Polyclonal Ab		R&D systems	WB	https://resources.rndsystems.com/pdfs/datasheets/af4809.pdf	immuno-PCR, IF	IF	TRUE	FALSE	FALSE
Jagged 1	x	AF1277	HYX0414021	Goat IgG	Polyclonal Ab		R&D systems	IHC,WB	https://resources.rndsystems.com/pdfs/datasheets/af1277.pdf	immuno-PCR, IF	IF	TRUE	FALSE	FALSE
Jak1	x	MAB4260	ZBB0111061	Rat IgG2B	Monoclonal Ab	413104	R&D systems	IHC,ICC,WB,F	https://resources.rndsystems.com/pdfs/datasheets/mab4260.pdf	immuno-PCR, IF	IF	TRUE	TRUE	FALSE
Jak1 - Phospho	Y1022/Y1023	AF4510	CACT0211101	Rabbit IgG	Polyclonal Ab		R&D systems	WB	https://resources.rndsystems.com/pdfs/datasheets/af4510.pdf	immuno-PCR, IF	IF	TRUE	TRUE	FALSE
JNK	x	AF1387	ICZ1511111R	Rabbit IgG	Polyclonal Ab		R&D systems	IHC,WB	https://resources.rndsystems.com/pdfs/datasheets/af1387.pdf	immuno-PCR, IF	IF	TRUE	FALSE	TRUE
JNK - Phospho	T183/Y185	AF1205	HCT0411111	Rabbit IgG	Polyclonal Ab		R&D systems	IHC,WB	https://resources.rndsystems.com/pdfs/datasheets/af1205.pdf	immuno-PCR, IF	IF	TRUE	TRUE	TRUE
JNK / SAPK - Phospho	Thr183/Tyr185	9255BF	31	Mouse IgG	Monoclonal Ab	G9	Cell Signaling Technology	IF, WB, F	https://media.cellsignal.com/pdf/9255.pdf	immuno-PCR	x	TRUE	FALSE	FALSE
Kallikrein 6	x	AF2008	KJB0113061	Goat IgG	Polyclonal Ab		R&D systems	IHC	https://resources.rndsystems.com/pdfs/datasheets/af2008.pdf	immuno-PCR, IF	x	TRUE	FALSE	FALSE
KLF4	x	AF3640	XVH0313031	Goat IgG	Polyclonal Ab		R&D systems	IHC,ICC,WB,ChIP	https://resources.rndsystems.com/pdfs/datasheets/af3640.pdf	immuno-PCR, IF	x	TRUE	FALSE	FALSE
LRP6 - Phospho	Ser1490	2568	2	Rabbit IgG	Polyclonal Ab		Cell Signaling Technology	WB	https://media.cellsignal.com/pdf/2568.pdf	immuno-PCR	ID-seq	TRUE	FALSE	FALSE
MAPK APK 2 - Phospho	Thr334	3007	11	Rabbit IgG	Monoclonal Ab	27B7	Cell Signaling Technology	WB	https://media.cellsignal.com/pdf/3007.pdf	immuno-PCR	x	TRUE	TRUE	FALSE	Lun, et al., 2017
MAPK p38 - Phospho	Thr180/Tyr182	4511	12	Rabbit IgG	Monoclonal Ab	D3F9	Cell Signaling Technology	IHC,IF,WB,F	https://media.cellsignal.com/pdf/4511.pdf	immuno-PCR	ID-seq	TRUE	TRUE	FALSE	Giesen, et al., 2014
MAPK p38 - Phospho	T180/Y182	AF869	DJA1013071	Rabbit IgG	Polyclonal Ab		R&D systems	IHC,WB	https://resources.rndsystems.com/pdfs/datasheets/af869.pdf	immuno-PCR, IF	ID-seq	TRUE	FALSE	FALSE
MAPK p44/42 - Phospho	Thr202/Tyr204	4377	8	Rabbit IgG	Monoclonal Ab	197G2	Cell Signaling Technology	IF,WB,F	https://media.cellsignal.com/pdf/4377.pdf	immuno-PCR	ID-seq	TRUE	FALSE	FALSE
MKK3 / MKK6 - Phospho	Ser189/Ser207	12280BF	2	Rabbit IgG	Monoclonal Ab	D8E9	Cell Signaling Technology	IF,WB,IP	https://media.cellsignal.com/pdf/12280.pdf	immuno-PCR	ID-seq	TRUE	TRUE	FALSE
mTOR - Phospho	Ser2448	5536	6	Rabbit IgG	Monoclonal Ab	D9C2	Cell Signaling Technology	IF,WB,	https://media.cellsignal.com/pdf/5536.pdf	immuno-PCR	ID-seq	TRUE	FALSE	FALSE
NFκB p65 - Phospho	Ser536	3033	13	Rabbit IgG	Monoclonal Ab	93H1	Cell Signaling Technology	IF,WB,F	https://media.cellsignal.com/pdf/3033.pdf	immuno-PCR	x	TRUE	FALSE	FALSE	Giesen, et al., 2014
NFκB p65 / RelA	x	MAB5078	CCGX0114041	Mouse IgG2B	Monoclonal Ab	532301	R&D systems	ICC,WB,F,KO	https://resources.rndsystems.com/pdfs/datasheets/mab5078.pdf	immuno-PCR, IF	IF	TRUE	TRUE	FALSE
NFκB p65 / RelA - Phospho	S536	MAB7226	CHEA0112081	Mouse IgG1	Monoclonal Ab	817403	R&D systems	ICC,WB	https://resources.rndsystems.com/pdfs/datasheets/mab7226.pdf	immuno-PCR, IF	IF	TRUE	TRUE	FALSE
Notch-1	x	AF5317	CBWH01	Sheep IgG	Polyclonal Ab		R&D systems	WB	https://resources.rndsystems.com/pdfs/datasheets/af5317.pdf	immuno-PCR, IF	IF, ID-seq	TRUE	TRUE	FALSE
Notch1 - Cleaved	Val1744	4147	3	Rabbit IgG	Monoclonal Ab	D3B8	Cell Signaling Technology	WB,ChIP	https://media.cellsignal.com/pdf/4147.pdf	immuno-PCR	IF, ID-seq	TRUE	FALSE	FALSE
Notch-2	x	AF3735	YFI0213071	Goat IgG	Polyclonal Ab		R&D systems	x	https://resources.rndsystems.com/pdfs/datasheets/af3735.pdf	immuno-PCR, IF	x	TRUE	FALSE	FALSE
Notch-3	x	MAB1559	CEVA0112091	Mouse IgG1	Monoclonal Ab	603532	R&D systems	F	https://resources.rndsystems.com/pdfs/datasheets/mab1559.pdf	immuno-PCR	ID-seq	TRUE	FALSE	FALSE
p63/TP73L	x	AF1916	KFX0114071	Goat IgG	Polyclonal Ab		R&D systems	IHC,ICC	https://resources.rndsystems.com/pdfs/datasheets/af1916.pdf	immuno-PCR, IF	x	TRUE	TRUE	FALSE
PLC-γ1 - Phospho	Tyr783	14008	2	Rabbit IgG	Monoclonal Ab	D6M9S	Cell Signaling Technology	IF,WB,F,IP	https://media.cellsignal.com/pdf/14008.pdf	immuno-PCR	x	TRUE	TRUE	FALSE
PLC-γ2	x	MAB3716	XXN01	Mouse IgG1	Monoclonal Ab	346404	R&D systems	ICC,WB	https://resources.rndsystems.com/pdfs/datasheets/mab3716.pdf	immuno-PCR, IF	IF	TRUE	FALSE	TRUE
PLC-γ2 - Phospho	Y753	MAB37161	CGWJ0112041	Mouse IgG2B	Monoclonal Ab	790623	R&D systems	WB	https://resources.rndsystems.com/pdfs/datasheets/mab37161.pdf	immuno-PCR, IF	IF	TRUE	TRUE	TRUE
Rb - Phospho	Ser807/811	8516	5	Rabbit IgG	Monoclonal Ab	D20B12	Cell Signaling Technology	IHC,IF,WB,IP,F	https://media.cellsignal.com/pdf/8516.pdf	immuno-PCR	ID-seq	TRUE	FALSE	FALSE
Ribosomal Protein S6 - Phospho	Ser240/244	5364	4	Rabbit IgG	Monoclonal Ab	D68F8	Cell Signaling Technology	IHC,IF,WB,F	https://media.cellsignal.com/pdf/5364.pdf	immuno-PCR	ID-seq	TRUE	FALSE	FALSE
RNA polymerase II		8GW16	Home-made Prot. A/G purified	Mouse IgG2A	Monoclonal Ab	8GW16	gift from Marc Timmers		x	immuno-PCR	x	TRUE	TRUE	TRUE
RSK - Phospho	S38	AF889	EDK0613041	Rabbit IgG	Polyclonal Ab		R&D systems	IHC,WB	https://resources.rndsystems.com/pdfs/datasheets/af889.pdf	immuno-PCR, IF	IF, ID-seq	TRUE	FALSE	FALSE
RSK p90 - Phospho	Thr359	8753BF	3	Rabbit IgG	Monoclonal Ab	D1E9	Cell Signaling Technology	IHC,IF,WB,IP	https://media.cellsignal.com/pdf/8753.pdf	immuno-PCR	ID-seq	TRUE	FALSE	FALSE
S100A8	x	MAB4570	CGKQ0112091	Mouse IgG1	Monoclonal Ab	749916	R&D systems	IHC,WB	https://resources.rndsystems.com/pdfs/datasheets/mab4570.pdf	immuno-PCR, IF	IF	TRUE	TRUE	FALSE
Smad1	x	AF2039	KOE0412121	Goat IgG	Polyclonal Ab		R&D systems	IHC,WB	https://resources.rndsystems.com/pdfs/datasheets/af2039.pdf	immuno-PCR	x	TRUE	TRUE	FALSE
Smad1/5 - Phospho	Ser463/465	9516	8	Rabbit IgG	Monoclonal Ab	41D10	Cell Signaling Technology	IF,WB,F	https://media.cellsignal.com/pdf/9516.pdf	immuno-PCR	x	TRUE	TRUE	FALSE	Giesen, et al., 2014
Smad1/5/9 - Phospho	Smad1 (Ser463/465)/ Smad5 (Ser463/465)/ Smad9 (Ser465/467)	13820	2	Rabbit IgG	Monoclonal Ab	D5B10	Cell Signaling Technology	IF,WB,F	https://media.cellsignal.com/pdf/13820.pdf	immuno-PCR	ID-seq	TRUE	TRUE	FALSE
Smad2/3 - Phospho	Smad2 (Ser465/467)/Smad3 (Ser423/425) (D27F4)	8828	5	Rabbit IgG	Monoclonal Ab	D27F4	Cell Signaling Technology	IF,WB,F	https://media.cellsignal.com/pdf/8828.pdf	immuno-PCR	x	TRUE	FALSE	FALSE
Smad3	x	MAB4038	YNW0114051	Rat IgG1	Monoclonal Ab	378611	R&D systems	IHC,ICC,F	https://resources.rndsystems.com/pdfs/datasheets/mab4038.pdf	immuno-PCR, IF	IF	TRUE	TRUE	FALSE
Smad3 - Phospho	S432/S467	AB3226	WTL0314071	Rabbit serum	Polyclonal Ab		R&D systems	ICC,WB	https://resources.rndsystems.com/pdfs/datasheets/ab3226.pdf	immuno-PCR, IF	IF	TRUE	TRUE	FALSE
Smad5	x	AF2250	KZL0410111	Goat IgG	Polyclonal Ab		R&D systems	IHC	https://resources.rndsystems.com/pdfs/datasheets/af2250.pdf	immuno-PCR, IF	x	TRUE	TRUE	FALSE
Src	x	AF3389	XOU0513061	Goat IgG	Polyclonal Ab		R&D systems	IHC,WB	https://resources.rndsystems.com/pdfs/datasheets/af3389.pdf	immuno-PCR, IF	IF	TRUE	FALSE	TRUE
Src - Phospho	Y419	AF2685	VEF0612071	Rabbit IgG	Polyclonal Ab		R&D systems	IHC,WB	https://resources.rndsystems.com/pdfs/datasheets/af2685.pdf	immuno-PCR, IF	ID-seq	TRUE	TRUE	TRUE
STAT1 - Phospho	Tyr701	9167BF	19	Rabbit IgG	Monoclonal Ab	58D6	Cell Signaling Technology	IHC,IF,WB,F,ChIP	https://media.cellsignal.com/pdf/9167.pdf	immuno-PCR	x	TRUE	FALSE	FALSE
STAT1 - Phospho	Y701	AF2894	VXC03	Rabbit IgG	Polyclonal Ab		R&D systems	WB,F	https://resources.rndsystems.com/pdfs/datasheets/af2894.pdf	immuno-PCR, IF	x	TRUE	FALSE	FALSE
STAT1 p91	x	PAF-ST1	AAC0214071	Goat IgG	Polyclonal Ab		R&D systems	WB	https://resources.rndsystems.com/pdfs/datasheets/paf-st1.pdf	immuno-PCR, IF	IF, ID-seq	TRUE	TRUE	FALSE
STAT3	x	MAB1799	JXW0311091	Mouse IgG2B	Monoclonal Ab		R&D systems	WB,F	https://resources.rndsystems.com/pdfs/datasheets/mab1799.pdf	immuno-PCR, IF	IF	TRUE	FALSE	TRUE
STAT3 - Phospho	Tyr705	9145BF	25	Rabbit IgG	Monoclonal Ab		Cell Signaling Technology	IHC,IF,WB,F,ChIP	https://media.cellsignal.com/pdf/9145.pdf	immuno-PCR	ID-seq	TRUE	FALSE	FALSE
STAT3 - Phospho	S727	MAB4934	CGVC0112041	Mouse IgG2B	Monoclonal Ab	D3A7XP(R)	R&D systems	WB	https://resources.rndsystems.com/pdfs/datasheets/mab4934.pdf	immuno-PCR, IF	IF, ID-seq	TRUE	TRUE	TRUE
STAT5 - Phospho	Tyr694	9314	14	Rabbit IgG	Monoclonal Ab	C71E5	Cell Signaling Technology	IHC,IF,WB,F	https://media.cellsignal.com/pdf/9314.pdf	immuno-PCR	ID-seq	TRUE	TRUE	FALSE
TOR	x	AB1537	IUP0213041	Rabbit IgG	Polyclonal Ab		R&D systems	WB	https://resources.rndsystems.com/pdfs/datasheets/ab1537.pdf	immuno-PCR, IF	IF	FALSE	FALSE	TRUE
TOR - Phospho	S2448	AF1665	JIV1014071	Rabbit IgG	Polyclonal Ab		R&D systems	WB	https://resources.rndsystems.com/pdfs/datasheets/af1665.pdf	immuno-PCR, IF	IF	TRUE	TRUE	TRUE
Transglutaminase-1		BC1	Home-made Prot. A/G purified	Mouse	Monoclonal Ab		gift from ….		x	immuno-PCR	IF, ID-seq	TRUE	TRUE	TRUE
