# Supplementary material for: Immuno-detection by sequencing enables large-scale high-dimensional phenotyping in cells
Source: Nat Commun. 2018 Jun 19;9:2384. doi: 10.1038/s41467-018-04761-0 (PMC6008431; doi:10.1038/s41467-018-04761-0)
Supplement: Supplementary file 5 — Supplementary Data 2 [file 41467_2018_4761_MOESM5_ESM.xlsx]

## Sheet: CaliperKinases.gmx.txt
JAK1	TYK2	JAK2	JAK3	FER	FES	ABLE255K	ABLH396P	ABLM351T	ABLQ252H	ABLT315I	ABLY253F	ABL1	ARG	CSK	BMX	BTK	TXK	TEC	ITK	BRK	SRMS	PTK5	BLK	LCK	HCK	LYNA	LYNB	FGR	FYN	SRC	YES	EPHA2	EPHA4	EPHA3	EPHB4	EPHB3	EPHB2	PYK2	SYK	ZAP70	LTK	ALK	ROS	INSR	IGF1R	IRR	DDR2	MUSK	TRKA
NA	NA	NA	NA	NA	NA	NA	NA	NA	NA	NA	NA	NA	NA	NA	NA	NA	NA	NA	NA	NA	NA	NA	NA	NA	NA	NA	NA	NA	NA	NA	NA	NA	NA	NA	NA	NA	NA	NA	NA	NA	NA	NA	NA	NA	NA	NA	NA	NA	NA
GSK180736A	GW589933X	GW607049C	GW406108X	GSK1326255A	GSK1326255A	GW410563A	GW643971X	GW643971X	GW643971X	GW784307A	GW410563A	GW621970X	GW784307A	GW301888X	GW809897X	GW809897X	GW830263A	GW770220A	GW809897X	SB633825	GW581744X	GW575808A	GSK319347A	GW784307A	GW410563A	GW410563A	GW410563A	GW621970X	GW678313X	GW621970X	GW282449A	GW441806A	GW694234A	GW693917A	GW693917A	GW770249A	GW694234A	GSK1326255A	GW416469X	GSK614526A	GSK1326255A	GSK1326255A	GW801372X	GW407323A	GSK1326255A	GSK1326255A	GW694590A	GSK326090A	SB751148
GSK466314A	GR269666A	GSK466314A	GW305178X	GSK1173862A	GSK1173862A	GW817396X	GW817394X	GW784307A	GW817394X	GW811168X	GW678313X	GW643971X	GW811168X	GW856804X	GW782612X	GW559768X	GW770220A	GW856804X		GW441806A	GW406108X	GW782612X	GW621970X	GW811168X	GW621970X	GW784307A	GW784307A	GW784307A	GW784307A	GW784307A	GW621970X	GW694234A	GW693917A	GW782612X	GW856804X	GW559768X	GW693917A	GSK1392956A	GW695874X	GW621823A	GSK1392956A	GSK1392956A	GW806290X	GSK1326255A	GSK1392956A	GSK1173862A	GW694234A	GSK571989A	GW694234A
GW612286X		GW612286X	GW589933X	GSK1220512A	GSK1220512A	GW784307A	GW817396X	GW811168X	GW817396X	GW794607X	GW621970X	GW784307A	GW829877X	GW559768X	GW795493X		GW856804X	GW559768X		GW575808A	GW429374A	GW559768X	GW784307A	GW784752X	GW607049C	GW811168X	GW811168X	GW827102X	GW811168X	GW811168X	GW784307A	GW693917A	GW673715X	GW559768X	GW770249A	GW768505A	GW673715X	GSK1173862A	GW778894X	GSK237700A	GSK1173862A	GSK1173862A	GW779439X	GSK1392956A	GSK1173862A	GSK1220512A	GW693917A	GW784307A	GW683134A
GW768505A			GSK466314A	GSK2213727A	GSK2213727A	GW811168X	GW784307A	GW784752X	GW784307A	GW784752X	GW643971X	GW811168X	GW784752X	GW612286X	GW559768X		GSK625137A	GW440139A		GW782612X	GW405841X		GW809897X	GW814408X	GW575808A	GW784752X	GW784752X	GW827099X	GW827099X	GW784752X	GW794607X	GW673715X	GW607049C	GW440139A	GW795493X		GW607049C	GSK1220512A	GSK1173862A	GSK1326255A	GSK1220512A	GSK1220512A	GSK1326255A	GSK1173862A	GSK1220512A	GSK2213727A	GW700494A	GW693917A	GW673715X
SB725317			SB725317	GSK2163632A	GSK2163632A	GW784752X	GW811168X	GW814408X	GW811168X	GW693917A	GW817394X	GW784752X	GW814408X				GW559768X	GW612286X		GW559768X	GW559768X		GW806742X	GW827099X	GW782612X	GW814408X	GW814408X	GW833373X	GW575808A	GW827099X	GW827099X	GW856804X	GW856804X	GW768505A	GW559768X		GW856804X	GSK994854A	GSK2110236A	GW683134A	GSK994854A	GSK994854A	GSK1173862A	GSK1220512A	GSK994854A	GSK2163632A	GW683134A	GW683134A	GW607049C
				GSK2220400A	GSK2220400A	GW814408X	GW784752X	GW693917A	GW784752X	GW709042A	GW817396X	GW814408X	GW693917A				GW440139A			GW440139A			GW559768X	GW827106X	GW654652C	GW806742X	GW806742X	GW827106X	GW782612X	GW809897X	GW827396X	GW559768X	GW770249A		GW440139A		GW770249A	GSK2213727A			GSK2213727A	GSK2213727A	GSK1220512A	GSK994854A	GSK2213727A	GSK2220400A	GW673715X	GW809897X	GW809897X
				GSK2186269A	GSK2186269A	GW575808A	GW814408X	GW683134A	GW814408X	GW683134A	GW578748X	GW693917A	GW575808A											GW809897X	GW559768X	GW575808A	GW575808A	GW829906X	GW654652C	GW806742X	GW829055X	GW440139A	GW795493X		GW768505A		GW770249X	GSK1751853A			GSK2163632A	GSK1713088A	GSK2213727A	GSK2213727A	GSK1713088A	GSK2186269A	GW607049C	GW795486X	GW806742X
				GSK2110236A	GSK2110236A	GW782612X	GW693917A	GW806742X	GW693917A	GW673715X	GW784307A	GW575808A	GW782612X											GW806742X	GW440139A	GW782612X	GW782612X	GW575808A	GW559768X	GW575808A	GW833373X	GW768505A	GW559768X				GW795493X	GSK2163632A			GSK1819799A	GSK1751853A	GSK2163632A	GSK2219385A	GSK1751853A	GSK2110236A	GW589961A	GW770249A	GW795486X
				GW809897X		GW654652C	GW683134A	GW575808A	GW683134A	GW809897X	GW811168X	GW782612X	GW654652C											GW782612X		GW771127A	GW771127A	GW782612X	GW440139A	GW782612X	GW827106X		GW440139A				GW559768X	GSK1819799A			GSK2220400A	GSK1511931A	GSK2220400A	GSK1713088A	GSK2163632A		GW830263A	GW770249X	GW770249A
						GW559768X	GW575808A	GW782612X	GW806742X	GW806742X	GW784752X	GW654652C	GW559768X											GW559768X		GW654652C	GW654652C	GW559768X	GW612286X	GW771127A	GW829906X		GW612286X				GW440139A	GSK2186269A			GSK2186269A	GSK2163632A	GSK2186269A	GSK1751853A	GSK1819799A		GW806742X	GW795493X	GW770249X
						GW440139A	GW782612X	GW770220A	GW575808A	GW795486X	GW814408X	GW856804X	GW440139A											GW440139A		GW559768X	GW559768X	GW440139A		GW654652C	GW559768X		GW768505A				GW768505A	GSK2110236A			GSK2110236A	GSK1819799A	GSK2110236A	GSK2163632A	GSK2220400A		GW795486X	GSK466317A	GW795493X
							GW770220A	GW654652C	GW782612X	GW770249A	GW575808A	GW559768X												GW612286X		GW440139A	GW440139A			GW559768X	GW440139A							GW809897X			SB725317	GSK2220400A	GW770220A	GSK1819799A	GSK2186269A		GW770249A	GW768505A	GW632580X
							GW654652C	GW856804X	GW654652C	GW770249X	GW782612X	GW440139A														GW612286X	GW612286X			GW440139A												GSK2186269A	GW296115X	GSK2220400A	GSK2110236A		GW795493X		GW768505A
							GW856804X	GW770249A	GW856804X	GW795493X	GW654652C															GW768505A	GW768505A			GW612286X												GSK2110236A		GSK2186269A			GW559768X
							GW559768X	GW795493X	GW770249A	SB732941	GW856804X																			GW768505A														GSK2110236A			GW768505A
							GW440139A	GW559768X	GW795493X	SB725317	GW559768X
								GW440139A	GW559768X		GW440139A
									GW440139A
[truncated: 174 more columns]
