# Supplementary material for: Immuno-detection by sequencing enables large-scale high-dimensional phenotyping in cells
Source: Nat Commun. 2018 Jun 19;9:2384. doi: 10.1038/s41467-018-04761-0 (PMC6008431; doi:10.1038/s41467-018-04761-0)
Supplement: Supplementary file 6 — Supplementary Data 3 [file 41467_2018_4761_MOESM6_ESM.xlsx]

## Sheet: README
Summary
ID-seq is based on DNA-tags (production barcode template)
The sample-preparation needs RV primer with unique well-specific barcode (well_barcode) and sample index (plate_barcode_adapter)
Note
Each worksheet has several columns with full sequence and the separate parts of the sequence.
See Supplementary Figure 1 with an overview of the oligo`s design

## Sheet: Production_barcode_template
					25	33	1 to 8	15	10	19	<-	bp count
Oligo name	Barcode name	Full sequence 5' -> 3'_string	Full sequence 5' -> 3'Formula	Total length 5'->3'	Adapter_1	First_Read_primer	Extra_sequence	UMI	Barcode_1	RV_primer_1
ID-seq_barcode_1	FLD0001	AATGATACGGCGACCACCGAGATCTACACTCTTTCCCTACACGACGCTCTTCCGATCTANNNNNNNNNNNNNNNGTATCGTCGTATCAGTCAACAGATAAGCG	AATGATACGGCGACCACCGAGATCTACACTCTTTCCCTACACGACGCTCTTCCGATCTANNNNNNNNNNNNNNNGTATCGTCGTATCAGTCAACAGATAAGCG	103	AATGATACGGCGACCACCGAGATCT	ACACTCTTTCCCTACACGACGCTCTTCCGATCT	A	NNNNNNNNNNNNNNN	GTATCGTCGT	ATCAGTCAACAGATAAGCG
ID-seq_barcode_2	FLD0002	AATGATACGGCGACCACCGAGATCTACACTCTTTCCCTACACGACGCTCTTCCGATCTCANNNNNNNNNNNNNNNGTGTATGCGTATCAGTCAACAGATAAGCG	AATGATACGGCGACCACCGAGATCTACACTCTTTCCCTACACGACGCTCTTCCGATCTCANNNNNNNNNNNNNNNGTGTATGCGTATCAGTCAACAGATAAGCG	104	AATGATACGGCGACCACCGAGATCT	ACACTCTTTCCCTACACGACGCTCTTCCGATCT	CA	NNNNNNNNNNNNNNN	GTGTATGCGT	ATCAGTCAACAGATAAGCG
ID-seq_barcode_3	FLD0003	AATGATACGGCGACCACCGAGATCTACACTCTTTCCCTACACGACGCTCTTCCGATCTTCANNNNNNNNNNNNNNNTGCTCGTAGTATCAGTCAACAGATAAGCG	AATGATACGGCGACCACCGAGATCTACACTCTTTCCCTACACGACGCTCTTCCGATCTTCANNNNNNNNNNNNNNNTGCTCGTAGTATCAGTCAACAGATAAGCG	105	AATGATACGGCGACCACCGAGATCT	ACACTCTTTCCCTACACGACGCTCTTCCGATCT	TCA	NNNNNNNNNNNNNNN	TGCTCGTAGT	ATCAGTCAACAGATAAGCG
ID-seq_barcode_4	FLD0004	AATGATACGGCGACCACCGAGATCTACACTCTTTCCCTACACGACGCTCTTCCGATCTGTCANNNNNNNNNNNNNNNGTCGTCGTCTATCAGTCAACAGATAAGCG	AATGATACGGCGACCACCGAGATCTACACTCTTTCCCTACACGACGCTCTTCCGATCTGTCANNNNNNNNNNNNNNNGTCGTCGTCTATCAGTCAACAGATAAGCG	106	AATGATACGGCGACCACCGAGATCT	ACACTCTTTCCCTACACGACGCTCTTCCGATCT	GTCA	NNNNNNNNNNNNNNN	GTCGTCGTCT	ATCAGTCAACAGATAAGCG
ID-seq_barcode_5	FLD0005	AATGATACGGCGACCACCGAGATCTACACTCTTTCCCTACACGACGCTCTTCCGATCTAGTCANNNNNNNNNNNNNNNGTGCGTGTGTATCAGTCAACAGATAAGCG	AATGATACGGCGACCACCGAGATCTACACTCTTTCCCTACACGACGCTCTTCCGATCTAGTCANNNNNNNNNNNNNNNGTGCGTGTGTATCAGTCAACAGATAAGCG	107	AATGATACGGCGACCACCGAGATCT	ACACTCTTTCCCTACACGACGCTCTTCCGATCT	AGTCA	NNNNNNNNNNNNNNN	GTGCGTGTGT	ATCAGTCAACAGATAAGCG
ID-seq_barcode_6	FLD0006	AATGATACGGCGACCACCGAGATCTACACTCTTTCCCTACACGACGCTCTTCCGATCTCAGTCANNNNNNNNNNNNNNNGCGTCGTGTAATCAGTCAACAGATAAGCG	AATGATACGGCGACCACCGAGATCTACACTCTTTCCCTACACGACGCTCTTCCGATCTCAGTCANNNNNNNNNNNNNNNGCGTCGTGTAATCAGTCAACAGATAAGCG	108	AATGATACGGCGACCACCGAGATCT	ACACTCTTTCCCTACACGACGCTCTTCCGATCT	CAGTCA	NNNNNNNNNNNNNNN	GCGTCGTGTA	ATCAGTCAACAGATAAGCG
ID-seq_barcode_7	FLD0007	AATGATACGGCGACCACCGAGATCTACACTCTTTCCCTACACGACGCTCTTCCGATCTTCAGTCANNNNNNNNNNNNNNNGTCGTGTACTATCAGTCAACAGATAAGCG	AATGATACGGCGACCACCGAGATCTACACTCTTTCCCTACACGACGCTCTTCCGATCTTCAGTCANNNNNNNNNNNNNNNGTCGTGTACTATCAGTCAACAGATAAGCG	109	AATGATACGGCGACCACCGAGATCT	ACACTCTTTCCCTACACGACGCTCTTCCGATCT	TCAGTCA	NNNNNNNNNNNNNNN	GTCGTGTACT	ATCAGTCAACAGATAAGCG
ID-seq_barcode_8	FLD0008	AATGATACGGCGACCACCGAGATCTACACTCTTTCCCTACACGACGCTCTTCCGATCTGTCAGTCANNNNNNNNNNNNNNNGATGTAGCGTATCAGTCAACAGATAAGCG	AATGATACGGCGACCACCGAGATCTACACTCTTTCCCTACACGACGCTCTTCCGATCTGTCAGTCANNNNNNNNNNNNNNNGATGTAGCGTATCAGTCAACAGATAAGCG	110	AATGATACGGCGACCACCGAGATCT	ACACTCTTTCCCTACACGACGCTCTTCCGATCT	GTCAGTCA	NNNNNNNNNNNNNNN	GATGTAGCGT	ATCAGTCAACAGATAAGCG
ID-seq_barcode_9	FLD0009	AATGATACGGCGACCACCGAGATCTACACTCTTTCCCTACACGACGCTCTTCCGATCTANNNNNNNNNNNNNNNGAGTGATCGTATCAGTCAACAGATAAGCG	AATGATACGGCGACCACCGAGATCTACACTCTTTCCCTACACGACGCTCTTCCGATCTANNNNNNNNNNNNNNNGAGTGATCGTATCAGTCAACAGATAAGCG	103	AATGATACGGCGACCACCGAGATCT	ACACTCTTTCCCTACACGACGCTCTTCCGATCT	A	NNNNNNNNNNNNNNN	GAGTGATCGT	ATCAGTCAACAGATAAGCG
ID-seq_barcode_10	FLD0010	AATGATACGGCGACCACCGAGATCTACACTCTTTCCCTACACGACGCTCTTCCGATCTCANNNNNNNNNNNNNNNCGCTATCAGTATCAGTCAACAGATAAGCG	AATGATACGGCGACCACCGAGATCTACACTCTTTCCCTACACGACGCTCTTCCGATCTCANNNNNNNNNNNNNNNCGCTATCAGTATCAGTCAACAGATAAGCG	104	AATGATACGGCGACCACCGAGATCT	ACACTCTTTCCCTACACGACGCTCTTCCGATCT	CA	NNNNNNNNNNNNNNN	CGCTATCAGT	ATCAGTCAACAGATAAGCG
ID-seq_barcode_11	FLD0011	AATGATACGGCGACCACCGAGATCTACACTCTTTCCCTACACGACGCTCTTCCGATCTTCANNNNNNNNNNNNNNNCGCTGTAGTCATCAGTCAACAGATAAGCG	AATGATACGGCGACCACCGAGATCTACACTCTTTCCCTACACGACGCTCTTCCGATCTTCANNNNNNNNNNNNNNNCGCTGTAGTCATCAGTCAACAGATAAGCG	105	AATGATACGGCGACCACCGAGATCT	ACACTCTTTCCCTACACGACGCTCTTCCGATCT	TCA	NNNNNNNNNNNNNNN	CGCTGTAGTC	ATCAGTCAACAGATAAGCG
ID-seq_barcode_12	FLD0012	AATGATACGGCGACCACCGAGATCTACACTCTTTCCCTACACGACGCTCTTCCGATCTGTCANNNNNNNNNNNNNNNGCTAGTGAGTATCAGTCAACAGATAAGCG	AATGATACGGCGACCACCGAGATCTACACTCTTTCCCTACACGACGCTCTTCCGATCTGTCANNNNNNNNNNNNNNNGCTAGTGAGTATCAGTCAACAGATAAGCG	106	AATGATACGGCGACCACCGAGATCT	ACACTCTTTCCCTACACGACGCTCTTCCGATCT	GTCA	NNNNNNNNNNNNNNN	GCTAGTGAGT	ATCAGTCAACAGATAAGCG
ID-seq_barcode_13	FLD0013	AATGATACGGCGACCACCGAGATCTACACTCTTTCCCTACACGACGCTCTTCCGATCTAGTCANNNNNNNNNNNNNNNGAGCTAGTGAATCAGTCAACAGATAAGCG	AATGATACGGCGACCACCGAGATCTACACTCTTTCCCTACACGACGCTCTTCCGATCTAGTCANNNNNNNNNNNNNNNGAGCTAGTGAATCAGTCAACAGATAAGCG	107	AATGATACGGCGACCACCGAGATCT	ACACTCTTTCCCTACACGACGCTCTTCCGATCT	AGTCA	NNNNNNNNNNNNNNN	GAGCTAGTGA	ATCAGTCAACAGATAAGCG
ID-seq_barcode_14	FLD0014	AATGATACGGCGACCACCGAGATCTACACTCTTTCCCTACACGACGCTCTTCCGATCTCAGTCANNNNNNNNNNNNNNNCGTGCTGTCAATCAGTCAACAGATAAGCG	AATGATACGGCGACCACCGAGATCTACACTCTTTCCCTACACGACGCTCTTCCGATCTCAGTCANNNNNNNNNNNNNNNCGTGCTGTCAATCAGTCAACAGATAAGCG	108	AATGATACGGCGACCACCGAGATCT	ACACTCTTTCCCTACACGACGCTCTTCCGATCT	CAGTCA	NNNNNNNNNNNNNNN	CGTGCTGTCA	ATCAGTCAACAGATAAGCG
ID-seq_barcode_15	FLD0015	AATGATACGGCGACCACCGAGATCTACACTCTTTCCCTACACGACGCTCTTCCGATCTTCAGTCANNNNNNNNNNNNNNNGATCGTCTCTATCAGTCAACAGATAAGCG	AATGATACGGCGACCACCGAGATCTACACTCTTTCCCTACACGACGCTCTTCCGATCTTCAGTCANNNNNNNNNNNNNNNGATCGTCTCTATCAGTCAACAGATAAGCG	109	AATGATACGGCGACCACCGAGATCT	ACACTCTTTCCCTACACGACGCTCTTCCGATCT	TCAGTCA	NNNNNNNNNNNNNNN	GATCGTCTCT	ATCAGTCAACAGATAAGCG
ID-seq_barcode_16	FLD0016	AATGATACGGCGACCACCGAGATCTACACTCTTTCCCTACACGACGCTCTTCCGATCTGTCAGTCANNNNNNNNNNNNNNNGTGCTGTCGTATCAGTCAACAGATAAGCG	AATGATACGGCGACCACCGAGATCTACACTCTTTCCCTACACGACGCTCTTCCGATCTGTCAGTCANNNNNNNNNNNNNNNGTGCTGTCGTATCAGTCAACAGATAAGCG	110	AATGATACGGCGACCACCGAGATCT	ACACTCTTTCCCTACACGACGCTCTTCCGATCT	GTCAGTCA	NNNNNNNNNNNNNNN	GTGCTGTCGT	ATCAGTCAACAGATAAGCG
ID-seq_barcode_17	FLD0017	AATGATACGGCGACCACCGAGATCTACACTCTTTCCCTACACGACGCTCTTCCGATCTANNNNNNNNNNNNNNNTGAGCGTGCTATCAGTCAACAGATAAGCG	AATGATACGGCGACCACCGAGATCTACACTCTTTCCCTACACGACGCTCTTCCGATCTANNNNNNNNNNNNNNNTGAGCGTGCTATCAGTCAACAGATAAGCG	103	AATGATACGGCGACCACCGAGATCT	ACACTCTTTCCCTACACGACGCTCTTCCGATCT	A	NNNNNNNNNNNNNNN	TGAGCGTGCT	ATCAGTCAACAGATAAGCG
ID-seq_barcode_18	FLD0018	AATGATACGGCGACCACCGAGATCTACACTCTTTCCCTACACGACGCTCTTCCGATCTCANNNNNNNNNNNNNNNCATGTCGTCAATCAGTCAACAGATAAGCG	AATGATACGGCGACCACCGAGATCTACACTCTTTCCCTACACGACGCTCTTCCGATCTCANNNNNNNNNNNNNNNCATGTCGTCAATCAGTCAACAGATAAGCG	104	AATGATACGGCGACCACCGAGATCT	ACACTCTTTCCCTACACGACGCTCTTCCGATCT	CA	NNNNNNNNNNNNNNN	CATGTCGTCA	ATCAGTCAACAGATAAGCG
ID-seq_barcode_19	FLD0019	AATGATACGGCGACCACCGAGATCTACACTCTTTCCCTACACGACGCTCTTCCGATCTTCANNNNNNNNNNNNNNNTCAGTGTCTCATCAGTCAACAGATAAGCG	AATGATACGGCGACCACCGAGATCTACACTCTTTCCCTACACGACGCTCTTCCGATCTTCANNNNNNNNNNNNNNNTCAGTGTCTCATCAGTCAACAGATAAGCG	105	AATGATACGGCGACCACCGAGATCT	ACACTCTTTCCCTACACGACGCTCTTCCGATCT	TCA	NNNNNNNNNNNNNNN	TCAGTGTCTC	ATCAGTCAACAGATAAGCG
ID-seq_barcode_20	FLD0020	AATGATACGGCGACCACCGAGATCTACACTCTTTCCCTACACGACGCTCTTCCGATCTGTCANNNNNNNNNNNNNNNGTGCTCATGTATCAGTCAACAGATAAGCG	AATGATACGGCGACCACCGAGATCTACACTCTTTCCCTACACGACGCTCTTCCGATCTGTCANNNNNNNNNNNNNNNGTGCTCATGTATCAGTCAACAGATAAGCG	106	AATGATACGGCGACCACCGAGATCT	ACACTCTTTCCCTACACGACGCTCTTCCGATCT	GTCA	NNNNNNNNNNNNNNN	GTGCTCATGT	ATCAGTCAACAGATAAGCG
ID-seq_barcode_21	FLD0021	AATGATACGGCGACCACCGAGATCTACACTCTTTCCCTACACGACGCTCTTCCGATCTAGTCANNNNNNNNNNNNNNNCGTATCTCGAATCAGTCAACAGATAAGCG	AATGATACGGCGACCACCGAGATCTACACTCTTTCCCTACACGACGCTCTTCCGATCTAGTCANNNNNNNNNNNNNNNCGTATCTCGAATCAGTCAACAGATAAGCG	107	AATGATACGGCGACCACCGAGATCT	ACACTCTTTCCCTACACGACGCTCTTCCGATCT	AGTCA	NNNNNNNNNNNNNNN	CGTATCTCGA	ATCAGTCAACAGATAAGCG
ID-seq_barcode_22	FLD0022	AATGATACGGCGACCACCGAGATCTACACTCTTTCCCTACACGACGCTCTTCCGATCTCAGTCANNNNNNNNNNNNNNNGTCATGCGTCATCAGTCAACAGATAAGCG	AATGATACGGCGACCACCGAGATCTACACTCTTTCCCTACACGACGCTCTTCCGATCTCAGTCANNNNNNNNNNNNNNNGTCATGCGTCATCAGTCAACAGATAAGCG	108	AATGATACGGCGACCACCGAGATCT	ACACTCTTTCCCTACACGACGCTCTTCCGATCT	CAGTCA	NNNNNNNNNNNNNNN	GTCATGCGTC	ATCAGTCAACAGATAAGCG
ID-seq_barcode_23	FLD0023	AATGATACGGCGACCACCGAGATCTACACTCTTTCCCTACACGACGCTCTTCCGATCTTCAGTCANNNNNNNNNNNNNNNCTATGCGATCATCAGTCAACAGATAAGCG	AATGATACGGCGACCACCGAGATCTACACTCTTTCCCTACACGACGCTCTTCCGATCTTCAGTCANNNNNNNNNNNNNNNCTATGCGATCATCAGTCAACAGATAAGCG	109	AATGATACGGCGACCACCGAGATCT	ACACTCTTTCCCTACACGACGCTCTTCCGATCT	TCAGTCA	NNNNNNNNNNNNNNN	CTATGCGATC	ATCAGTCAACAGATAAGCG
ID-seq_barcode_24	FLD0024	AATGATACGGCGACCACCGAGATCTACACTCTTTCCCTACACGACGCTCTTCCGATCTGTCAGTCANNNNNNNNNNNNNNNTGCTATGCTGATCAGTCAACAGATAAGCG	AATGATACGGCGACCACCGAGATCTACACTCTTTCCCTACACGACGCTCTTCCGATCTGTCAGTCANNNNNNNNNNNNNNNTGCTATGCTGATCAGTCAACAGATAAGCG	110	AATGATACGGCGACCACCGAGATCT	ACACTCTTTCCCTACACGACGCTCTTCCGATCT	GTCAGTCA	NNNNNNNNNNNNNNN	TGCTATGCTG	ATCAGTCAACAGATAAGCG
ID-seq_barcode_25	FLD0025	AATGATACGGCGACCACCGAGATCTACACTCTTTCCCTACACGACGCTCTTCCGATCTANNNNNNNNNNNNNNNTGTGTGCATGATCAGTCAACAGATAAGCG	AATGATACGGCGACCACCGAGATCTACACTCTTTCCCTACACGACGCTCTTCCGATCTANNNNNNNNNNNNNNNTGTGTGCATGATCAGTCAACAGATAAGCG	103	AATGATACGGCGACCACCGAGATCT	ACACTCTTTCCCTACACGACGCTCTTCCGATCT	A	NNNNNNNNNNNNNNN	TGTGTGCATG	ATCAGTCAACAGATAAGCG
ID-seq_barcode_26	FLD0026	AATGATACGGCGACCACCGAGATCTACACTCTTTCCCTACACGACGCTCTTCCGATCTCANNNNNNNNNNNNNNNGAGTGTCACTATCAGTCAACAGATAAGCG	AATGATACGGCGACCACCGAGATCTACACTCTTTCCCTACACGACGCTCTTCCGATCTCANNNNNNNNNNNNNNNGAGTGTCACTATCAGTCAACAGATAAGCG	104	AATGATACGGCGACCACCGAGATCT	ACACTCTTTCCCTACACGACGCTCTTCCGATCT	CA	NNNNNNNNNNNNNNN	GAGTGTCACT	ATCAGTCAACAGATAAGCG
ID-seq_barcode_27	FLD0027	AATGATACGGCGACCACCGAGATCTACACTCTTTCCCTACACGACGCTCTTCCGATCTTCANNNNNNNNNNNNNNNCTAGTCTCGTATCAGTCAACAGATAAGCG	AATGATACGGCGACCACCGAGATCTACACTCTTTCCCTACACGACGCTCTTCCGATCTTCANNNNNNNNNNNNNNNCTAGTCTCGTATCAGTCAACAGATAAGCG	105	AATGATACGGCGACCACCGAGATCT	ACACTCTTTCCCTACACGACGCTCTTCCGATCT	TCA	NNNNNNNNNNNNNNN	CTAGTCTCGT	ATCAGTCAACAGATAAGCG
ID-seq_barcode_28	FLD0028	AATGATACGGCGACCACCGAGATCTACACTCTTTCCCTACACGACGCTCTTCCGATCTGTCANNNNNNNNNNNNNNNGAGTGCATCTATCAGTCAACAGATAAGCG	AATGATACGGCGACCACCGAGATCTACACTCTTTCCCTACACGACGCTCTTCCGATCTGTCANNNNNNNNNNNNNNNGAGTGCATCTATCAGTCAACAGATAAGCG	106	AATGATACGGCGACCACCGAGATCT	ACACTCTTTCCCTACACGACGCTCTTCCGATCT	GTCA	NNNNNNNNNNNNNNN	GAGTGCATCT	ATCAGTCAACAGATAAGCG
ID-seq_barcode_29	FLD0029	AATGATACGGCGACCACCGAGATCTACACTCTTTCCCTACACGACGCTCTTCCGATCTAGTCANNNNNNNNNNNNNNNTGCGTAGTCGATCAGTCAACAGATAAGCG	AATGATACGGCGACCACCGAGATCTACACTCTTTCCCTACACGACGCTCTTCCGATCTAGTCANNNNNNNNNNNNNNNTGCGTAGTCGATCAGTCAACAGATAAGCG	107	AATGATACGGCGACCACCGAGATCT	ACACTCTTTCCCTACACGACGCTCTTCCGATCT	AGTCA	NNNNNNNNNNNNNNN	TGCGTAGTCG	ATCAGTCAACAGATAAGCG
ID-seq_barcode_30	FLD0030	AATGATACGGCGACCACCGAGATCTACACTCTTTCCCTACACGACGCTCTTCCGATCTCAGTCANNNNNNNNNNNNNNNCTGTGTCGTCATCAGTCAACAGATAAGCG	AATGATACGGCGACCACCGAGATCTACACTCTTTCCCTACACGACGCTCTTCCGATCTCAGTCANNNNNNNNNNNNNNNCTGTGTCGTCATCAGTCAACAGATAAGCG	108	AATGATACGGCGACCACCGAGATCT	ACACTCTTTCCCTACACGACGCTCTTCCGATCT	CAGTCA	NNNNNNNNNNNNNNN	CTGTGTCGTC	ATCAGTCAACAGATAAGCG
ID-seq_barcode_31	FLD0031	AATGATACGGCGACCACCGAGATCTACACTCTTTCCCTACACGACGCTCTTCCGATCTTCAGTCANNNNNNNNNNNNNNNCTGTAGTGCGATCAGTCAACAGATAAGCG	AATGATACGGCGACCACCGAGATCTACACTCTTTCCCTACACGACGCTCTTCCGATCTTCAGTCANNNNNNNNNNNNNNNCTGTAGTGCGATCAGTCAACAGATAAGCG	109	AATGATACGGCGACCACCGAGATCT	ACACTCTTTCCCTACACGACGCTCTTCCGATCT	TCAGTCA	NNNNNNNNNNNNNNN	CTGTAGTGCG	ATCAGTCAACAGATAAGCG
ID-seq_barcode_32	FLD0032	AATGATACGGCGACCACCGAGATCTACACTCTTTCCCTACACGACGCTCTTCCGATCTGTCAGTCANNNNNNNNNNNNNNNGTGCGCTAGTATCAGTCAACAGATAAGCG	AATGATACGGCGACCACCGAGATCTACACTCTTTCCCTACACGACGCTCTTCCGATCTGTCAGTCANNNNNNNNNNNNNNNGTGCGCTAGTATCAGTCAACAGATAAGCG	110	AATGATACGGCGACCACCGAGATCT	ACACTCTTTCCCTACACGACGCTCTTCCGATCT	GTCAGTCA	NNNNNNNNNNNNNNN	GTGCGCTAGT	ATCAGTCAACAGATAAGCG
ID-seq_barcode_33	FLD0033	AATGATACGGCGACCACCGAGATCTACACTCTTTCCCTACACGACGCTCTTCCGATCTANNNNNNNNNNNNNNNTGTGCTCGCAATCAGTCAACAGATAAGCG	AATGATACGGCGACCACCGAGATCTACACTCTTTCCCTACACGACGCTCTTCCGATCTANNNNNNNNNNNNNNNTGTGCTCGCAATCAGTCAACAGATAAGCG	103	AATGATACGGCGACCACCGAGATCT	ACACTCTTTCCCTACACGACGCTCTTCCGATCT	A	NNNNNNNNNNNNNNN	TGTGCTCGCA	ATCAGTCAACAGATAAGCG
ID-seq_barcode_34	FLD0034	AATGATACGGCGACCACCGAGATCTACACTCTTTCCCTACACGACGCTCTTCCGATCTCANNNNNNNNNNNNNNNGATGCGAGCTATCAGTCAACAGATAAGCG	AATGATACGGCGACCACCGAGATCTACACTCTTTCCCTACACGACGCTCTTCCGATCTCANNNNNNNNNNNNNNNGATGCGAGCTATCAGTCAACAGATAAGCG	104	AATGATACGGCGACCACCGAGATCT	ACACTCTTTCCCTACACGACGCTCTTCCGATCT	CA	NNNNNNNNNNNNNNN	GATGCGAGCT	ATCAGTCAACAGATAAGCG
ID-seq_barcode_35	FLD0035	AATGATACGGCGACCACCGAGATCTACACTCTTTCCCTACACGACGCTCTTCCGATCTTCANNNNNNNNNNNNNNNCTGTACGTGAATCAGTCAACAGATAAGCG	AATGATACGGCGACCACCGAGATCTACACTCTTTCCCTACACGACGCTCTTCCGATCTTCANNNNNNNNNNNNNNNCTGTACGTGAATCAGTCAACAGATAAGCG	105	AATGATACGGCGACCACCGAGATCT	ACACTCTTTCCCTACACGACGCTCTTCCGATCT	TCA	NNNNNNNNNNNNNNN	CTGTACGTGA	ATCAGTCAACAGATAAGCG
ID-seq_barcode_36	FLD0036	AATGATACGGCGACCACCGAGATCTACACTCTTTCCCTACACGACGCTCTTCCGATCTGTCANNNNNNNNNNNNNNNGCGATGATGAATCAGTCAACAGATAAGCG	AATGATACGGCGACCACCGAGATCTACACTCTTTCCCTACACGACGCTCTTCCGATCTGTCANNNNNNNNNNNNNNNGCGATGATGAATCAGTCAACAGATAAGCG	106	AATGATACGGCGACCACCGAGATCT	ACACTCTTTCCCTACACGACGCTCTTCCGATCT	GTCA	NNNNNNNNNNNNNNN	GCGATGATGA	ATCAGTCAACAGATAAGCG
ID-seq_barcode_37	FLD0037	AATGATACGGCGACCACCGAGATCTACACTCTTTCCCTACACGACGCTCTTCCGATCTAGTCANNNNNNNNNNNNNNNTGTCGAGTCAATCAGTCAACAGATAAGCG	AATGATACGGCGACCACCGAGATCTACACTCTTTCCCTACACGACGCTCTTCCGATCTAGTCANNNNNNNNNNNNNNNTGTCGAGTCAATCAGTCAACAGATAAGCG	107	AATGATACGGCGACCACCGAGATCT	ACACTCTTTCCCTACACGACGCTCTTCCGATCT	AGTCA	NNNNNNNNNNNNNNN	TGTCGAGTCA	ATCAGTCAACAGATAAGCG
ID-seq_barcode_38	FLD0038	AATGATACGGCGACCACCGAGATCTACACTCTTTCCCTACACGACGCTCTTCCGATCTCAGTCANNNNNNNNNNNNNNNGTCTACTGTCATCAGTCAACAGATAAGCG	AATGATACGGCGACCACCGAGATCTACACTCTTTCCCTACACGACGCTCTTCCGATCTCAGTCANNNNNNNNNNNNNNNGTCTACTGTCATCAGTCAACAGATAAGCG	108	AATGATACGGCGACCACCGAGATCT	ACACTCTTTCCCTACACGACGCTCTTCCGATCT	CAGTCA	NNNNNNNNNNNNNNN	GTCTACTGTC	ATCAGTCAACAGATAAGCG
ID-seq_barcode_39	FLD0039	AATGATACGGCGACCACCGAGATCTACACTCTTTCCCTACACGACGCTCTTCCGATCTTCAGTCANNNNNNNNNNNNNNNCAGTCAGAGTATCAGTCAACAGATAAGCG	AATGATACGGCGACCACCGAGATCTACACTCTTTCCCTACACGACGCTCTTCCGATCTTCAGTCANNNNNNNNNNNNNNNCAGTCAGAGTATCAGTCAACAGATAAGCG	109	AATGATACGGCGACCACCGAGATCT	ACACTCTTTCCCTACACGACGCTCTTCCGATCT	TCAGTCA	NNNNNNNNNNNNNNN	CAGTCAGAGT	ATCAGTCAACAGATAAGCG
ID-seq_barcode_40	FLD0040	AATGATACGGCGACCACCGAGATCTACACTCTTTCCCTACACGACGCTCTTCCGATCTGTCAGTCANNNNNNNNNNNNNNNCGCAGTCTATATCAGTCAACAGATAAGCG	AATGATACGGCGACCACCGAGATCTACACTCTTTCCCTACACGACGCTCTTCCGATCTGTCAGTCANNNNNNNNNNNNNNNCGCAGTCTATATCAGTCAACAGATAAGCG	110	AATGATACGGCGACCACCGAGATCT	ACACTCTTTCCCTACACGACGCTCTTCCGATCT	GTCAGTCA	NNNNNNNNNNNNNNN	CGCAGTCTAT	ATCAGTCAACAGATAAGCG
ID-seq_barcode_41	FLD0041	AATGATACGGCGACCACCGAGATCTACACTCTTTCCCTACACGACGCTCTTCCGATCTANNNNNNNNNNNNNNNGTATGAGCACATCAGTCAACAGATAAGCG	AATGATACGGCGACCACCGAGATCTACACTCTTTCCCTACACGACGCTCTTCCGATCTANNNNNNNNNNNNNNNGTATGAGCACATCAGTCAACAGATAAGCG	103	AATGATACGGCGACCACCGAGATCT	ACACTCTTTCCCTACACGACGCTCTTCCGATCT	A	NNNNNNNNNNNNNNN	GTATGAGCAC	ATCAGTCAACAGATAAGCG
ID-seq_barcode_42	FLD0042	AATGATACGGCGACCACCGAGATCTACACTCTTTCCCTACACGACGCTCTTCCGATCTCANNNNNNNNNNNNNNNCGAGTGCTGTATCAGTCAACAGATAAGCG	AATGATACGGCGACCACCGAGATCTACACTCTTTCCCTACACGACGCTCTTCCGATCTCANNNNNNNNNNNNNNNCGAGTGCTGTATCAGTCAACAGATAAGCG	104	AATGATACGGCGACCACCGAGATCT	ACACTCTTTCCCTACACGACGCTCTTCCGATCT	CA	NNNNNNNNNNNNNNN	CGAGTGCTGT	ATCAGTCAACAGATAAGCG
ID-seq_barcode_43	FLD0043	AATGATACGGCGACCACCGAGATCTACACTCTTTCCCTACACGACGCTCTTCCGATCTTCANNNNNNNNNNNNNNNTATAGCACGCATCAGTCAACAGATAAGCG	AATGATACGGCGACCACCGAGATCTACACTCTTTCCCTACACGACGCTCTTCCGATCTTCANNNNNNNNNNNNNNNTATAGCACGCATCAGTCAACAGATAAGCG	105	AATGATACGGCGACCACCGAGATCT	ACACTCTTTCCCTACACGACGCTCTTCCGATCT	TCA	NNNNNNNNNNNNNNN	TATAGCACGC	ATCAGTCAACAGATAAGCG
ID-seq_barcode_44	FLD0044	AATGATACGGCGACCACCGAGATCTACACTCTTTCCCTACACGACGCTCTTCCGATCTGTCANNNNNNNNNNNNNNNTCATGCGCGAATCAGTCAACAGATAAGCG	AATGATACGGCGACCACCGAGATCTACACTCTTTCCCTACACGACGCTCTTCCGATCTGTCANNNNNNNNNNNNNNNTCATGCGCGAATCAGTCAACAGATAAGCG	106	AATGATACGGCGACCACCGAGATCT	ACACTCTTTCCCTACACGACGCTCTTCCGATCT	GTCA	NNNNNNNNNNNNNNN	TCATGCGCGA	ATCAGTCAACAGATAAGCG
ID-seq_barcode_45	FLD0045	AATGATACGGCGACCACCGAGATCTACACTCTTTCCCTACACGACGCTCTTCCGATCTAGTCANNNNNNNNNNNNNNNTATGCGCTGCATCAGTCAACAGATAAGCG	AATGATACGGCGACCACCGAGATCTACACTCTTTCCCTACACGACGCTCTTCCGATCTAGTCANNNNNNNNNNNNNNNTATGCGCTGCATCAGTCAACAGATAAGCG	107	AATGATACGGCGACCACCGAGATCT	ACACTCTTTCCCTACACGACGCTCTTCCGATCT	AGTCA	NNNNNNNNNNNNNNN	TATGCGCTGC	ATCAGTCAACAGATAAGCG
ID-seq_barcode_46	FLD0046	AATGATACGGCGACCACCGAGATCTACACTCTTTCCCTACACGACGCTCTTCCGATCTCAGTCANNNNNNNNNNNNNNNTCTCTGTGCAATCAGTCAACAGATAAGCG	AATGATACGGCGACCACCGAGATCTACACTCTTTCCCTACACGACGCTCTTCCGATCTCAGTCANNNNNNNNNNNNNNNTCTCTGTGCAATCAGTCAACAGATAAGCG	108	AATGATACGGCGACCACCGAGATCT	ACACTCTTTCCCTACACGACGCTCTTCCGATCT	CAGTCA	NNNNNNNNNNNNNNN	TCTCTGTGCA	ATCAGTCAACAGATAAGCG
ID-seq_barcode_47	FLD0047	AATGATACGGCGACCACCGAGATCTACACTCTTTCCCTACACGACGCTCTTCCGATCTTCAGTCANNNNNNNNNNNNNNNCTATCGCGTGATCAGTCAACAGATAAGCG	AATGATACGGCGACCACCGAGATCTACACTCTTTCCCTACACGACGCTCTTCCGATCTTCAGTCANNNNNNNNNNNNNNNCTATCGCGTGATCAGTCAACAGATAAGCG	109	AATGATACGGCGACCACCGAGATCT	ACACTCTTTCCCTACACGACGCTCTTCCGATCT	TCAGTCA	NNNNNNNNNNNNNNN	CTATCGCGTG	ATCAGTCAACAGATAAGCG
ID-seq_barcode_48	FLD0048	AATGATACGGCGACCACCGAGATCTACACTCTTTCCCTACACGACGCTCTTCCGATCTGTCAGTCANNNNNNNNNNNNNNNTACGCTGCTGATCAGTCAACAGATAAGCG	AATGATACGGCGACCACCGAGATCTACACTCTTTCCCTACACGACGCTCTTCCGATCTGTCAGTCANNNNNNNNNNNNNNNTACGCTGCTGATCAGTCAACAGATAAGCG	110	AATGATACGGCGACCACCGAGATCT	ACACTCTTTCCCTACACGACGCTCTTCCGATCT	GTCAGTCA	NNNNNNNNNNNNNNN	TACGCTGCTG	ATCAGTCAACAGATAAGCG
ID-seq_barcode_49	FLD0049	AATGATACGGCGACCACCGAGATCTACACTCTTTCCCTACACGACGCTCTTCCGATCTANNNNNNNNNNNNNNNCTGCATGATCATCAGTCAACAGATAAGCG	AATGATACGGCGACCACCGAGATCTACACTCTTTCCCTACACGACGCTCTTCCGATCTANNNNNNNNNNNNNNNCTGCATGATCATCAGTCAACAGATAAGCG	103	AATGATACGGCGACCACCGAGATCT	ACACTCTTTCCCTACACGACGCTCTTCCGATCT	A	NNNNNNNNNNNNNNN	CTGCATGATC	ATCAGTCAACAGATAAGCG
ID-seq_barcode_50	FLD0050	AATGATACGGCGACCACCGAGATCTACACTCTTTCCCTACACGACGCTCTTCCGATCTCANNNNNNNNNNNNNNNCGCGTATCATATCAGTCAACAGATAAGCG	AATGATACGGCGACCACCGAGATCTACACTCTTTCCCTACACGACGCTCTTCCGATCTCANNNNNNNNNNNNNNNCGCGTATCATATCAGTCAACAGATAAGCG	104	AATGATACGGCGACCACCGAGATCT	ACACTCTTTCCCTACACGACGCTCTTCCGATCT	CA	NNNNNNNNNNNNNNN	CGCGTATCAT	ATCAGTCAACAGATAAGCG
ID-seq_barcode_51	FLD0051	AATGATACGGCGACCACCGAGATCTACACTCTTTCCCTACACGACGCTCTTCCGATCTTCANNNNNNNNNNNNNNNGTATCTCTCGATCAGTCAACAGATAAGCG	AATGATACGGCGACCACCGAGATCTACACTCTTTCCCTACACGACGCTCTTCCGATCTTCANNNNNNNNNNNNNNNGTATCTCTCGATCAGTCAACAGATAAGCG	105	AATGATACGGCGACCACCGAGATCT	ACACTCTTTCCCTACACGACGCTCTTCCGATCT	TCA	NNNNNNNNNNNNNNN	GTATCTCTCG	ATCAGTCAACAGATAAGCG
ID-seq_barcode_52	FLD0052	AATGATACGGCGACCACCGAGATCTACACTCTTTCCCTACACGACGCTCTTCCGATCTGTCANNNNNNNNNNNNNNNGCTCATATGCATCAGTCAACAGATAAGCG	AATGATACGGCGACCACCGAGATCTACACTCTTTCCCTACACGACGCTCTTCCGATCTGTCANNNNNNNNNNNNNNNGCTCATATGCATCAGTCAACAGATAAGCG	106	AATGATACGGCGACCACCGAGATCT	ACACTCTTTCCCTACACGACGCTCTTCCGATCT	GTCA	NNNNNNNNNNNNNNN	GCTCATATGC	ATCAGTCAACAGATAAGCG
ID-seq_barcode_53	FLD0053	AATGATACGGCGACCACCGAGATCTACACTCTTTCCCTACACGACGCTCTTCCGATCTAGTCANNNNNNNNNNNNNNNCACTATGTCGATCAGTCAACAGATAAGCG	AATGATACGGCGACCACCGAGATCTACACTCTTTCCCTACACGACGCTCTTCCGATCTAGTCANNNNNNNNNNNNNNNCACTATGTCGATCAGTCAACAGATAAGCG	107	AATGATACGGCGACCACCGAGATCT	ACACTCTTTCCCTACACGACGCTCTTCCGATCT	AGTCA	NNNNNNNNNNNNNNN	CACTATGTCG	ATCAGTCAACAGATAAGCG
ID-seq_barcode_54	FLD0054	AATGATACGGCGACCACCGAGATCTACACTCTTTCCCTACACGACGCTCTTCCGATCTCAGTCANNNNNNNNNNNNNNNTAGCGCGTAGATCAGTCAACAGATAAGCG	AATGATACGGCGACCACCGAGATCTACACTCTTTCCCTACACGACGCTCTTCCGATCTCAGTCANNNNNNNNNNNNNNNTAGCGCGTAGATCAGTCAACAGATAAGCG	108	AATGATACGGCGACCACCGAGATCT	ACACTCTTTCCCTACACGACGCTCTTCCGATCT	CAGTCA	NNNNNNNNNNNNNNN	TAGCGCGTAG	ATCAGTCAACAGATAAGCG
ID-seq_barcode_55	FLD0055	AATGATACGGCGACCACCGAGATCTACACTCTTTCCCTACACGACGCTCTTCCGATCTTCAGTCANNNNNNNNNNNNNNNCGTCACAGTAATCAGTCAACAGATAAGCG	AATGATACGGCGACCACCGAGATCTACACTCTTTCCCTACACGACGCTCTTCCGATCTTCAGTCANNNNNNNNNNNNNNNCGTCACAGTAATCAGTCAACAGATAAGCG	109	AATGATACGGCGACCACCGAGATCT	ACACTCTTTCCCTACACGACGCTCTTCCGATCT	TCAGTCA	NNNNNNNNNNNNNNN	CGTCACAGTA	ATCAGTCAACAGATAAGCG
ID-seq_barcode_56	FLD0056	AATGATACGGCGACCACCGAGATCTACACTCTTTCCCTACACGACGCTCTTCCGATCTGTCAGTCANNNNNNNNNNNNNNNTCGCGTGAGAATCAGTCAACAGATAAGCG	AATGATACGGCGACCACCGAGATCTACACTCTTTCCCTACACGACGCTCTTCCGATCTGTCAGTCANNNNNNNNNNNNNNNTCGCGTGAGAATCAGTCAACAGATAAGCG	110	AATGATACGGCGACCACCGAGATCT	ACACTCTTTCCCTACACGACGCTCTTCCGATCT	GTCAGTCA	NNNNNNNNNNNNNNN	TCGCGTGAGA	ATCAGTCAACAGATAAGCG
ID-seq_barcode_57	FLD0057	AATGATACGGCGACCACCGAGATCTACACTCTTTCCCTACACGACGCTCTTCCGATCTANNNNNNNNNNNNNNNTACATCGCTGATCAGTCAACAGATAAGCG	AATGATACGGCGACCACCGAGATCTACACTCTTTCCCTACACGACGCTCTTCCGATCTANNNNNNNNNNNNNNNTACATCGCTGATCAGTCAACAGATAAGCG	103	AATGATACGGCGACCACCGAGATCT	ACACTCTTTCCCTACACGACGCTCTTCCGATCT	A	NNNNNNNNNNNNNNN	TACATCGCTG	ATCAGTCAACAGATAAGCG
ID-seq_barcode_58	FLD0058	AATGATACGGCGACCACCGAGATCTACACTCTTTCCCTACACGACGCTCTTCCGATCTCANNNNNNNNNNNNNNNGTGAGAGACAATCAGTCAACAGATAAGCG	AATGATACGGCGACCACCGAGATCTACACTCTTTCCCTACACGACGCTCTTCCGATCTCANNNNNNNNNNNNNNNGTGAGAGACAATCAGTCAACAGATAAGCG	104	AATGATACGGCGACCACCGAGATCT	ACACTCTTTCCCTACACGACGCTCTTCCGATCT	CA	NNNNNNNNNNNNNNN	GTGAGAGACA	ATCAGTCAACAGATAAGCG
ID-seq_barcode_59	FLD0059	AATGATACGGCGACCACCGAGATCTACACTCTTTCCCTACACGACGCTCTTCCGATCTTCANNNNNNNNNNNNNNNGACTGTACGTATCAGTCAACAGATAAGCG	AATGATACGGCGACCACCGAGATCTACACTCTTTCCCTACACGACGCTCTTCCGATCTTCANNNNNNNNNNNNNNNGACTGTACGTATCAGTCAACAGATAAGCG	105	AATGATACGGCGACCACCGAGATCT	ACACTCTTTCCCTACACGACGCTCTTCCGATCT	TCA	NNNNNNNNNNNNNNN	GACTGTACGT	ATCAGTCAACAGATAAGCG
ID-seq_barcode_60	FLD0060	AATGATACGGCGACCACCGAGATCTACACTCTTTCCCTACACGACGCTCTTCCGATCTGTCANNNNNNNNNNNNNNNGCACGTAGCTATCAGTCAACAGATAAGCG	AATGATACGGCGACCACCGAGATCTACACTCTTTCCCTACACGACGCTCTTCCGATCTGTCANNNNNNNNNNNNNNNGCACGTAGCTATCAGTCAACAGATAAGCG	106	AATGATACGGCGACCACCGAGATCT	ACACTCTTTCCCTACACGACGCTCTTCCGATCT	GTCA	NNNNNNNNNNNNNNN	GCACGTAGCT	ATCAGTCAACAGATAAGCG
ID-seq_barcode_61	FLD0061	AATGATACGGCGACCACCGAGATCTACACTCTTTCCCTACACGACGCTCTTCCGATCTAGTCANNNNNNNNNNNNNNNTCACGCTATGATCAGTCAACAGATAAGCG	AATGATACGGCGACCACCGAGATCTACACTCTTTCCCTACACGACGCTCTTCCGATCTAGTCANNNNNNNNNNNNNNNTCACGCTATGATCAGTCAACAGATAAGCG	107	AATGATACGGCGACCACCGAGATCT	ACACTCTTTCCCTACACGACGCTCTTCCGATCT	AGTCA	NNNNNNNNNNNNNNN	TCACGCTATG	ATCAGTCAACAGATAAGCG
ID-seq_barcode_62	FLD0062	AATGATACGGCGACCACCGAGATCTACACTCTTTCCCTACACGACGCTCTTCCGATCTCAGTCANNNNNNNNNNNNNNNCGTACTACGTATCAGTCAACAGATAAGCG	AATGATACGGCGACCACCGAGATCTACACTCTTTCCCTACACGACGCTCTTCCGATCTCAGTCANNNNNNNNNNNNNNNCGTACTACGTATCAGTCAACAGATAAGCG	108	AATGATACGGCGACCACCGAGATCT	ACACTCTTTCCCTACACGACGCTCTTCCGATCT	CAGTCA	NNNNNNNNNNNNNNN	CGTACTACGT	ATCAGTCAACAGATAAGCG
ID-seq_barcode_63	FLD0063	AATGATACGGCGACCACCGAGATCTACACTCTTTCCCTACACGACGCTCTTCCGATCTTCAGTCANNNNNNNNNNNNNNNCAGCTGAGTAATCAGTCAACAGATAAGCG	AATGATACGGCGACCACCGAGATCTACACTCTTTCCCTACACGACGCTCTTCCGATCTTCAGTCANNNNNNNNNNNNNNNCAGCTGAGTAATCAGTCAACAGATAAGCG	109	AATGATACGGCGACCACCGAGATCT	ACACTCTTTCCCTACACGACGCTCTTCCGATCT	TCAGTCA	NNNNNNNNNNNNNNN	CAGCTGAGTA	ATCAGTCAACAGATAAGCG
ID-seq_barcode_64	FLD0064	AATGATACGGCGACCACCGAGATCTACACTCTTTCCCTACACGACGCTCTTCCGATCTGTCAGTCANNNNNNNNNNNNNNNGAGATCAGTCATCAGTCAACAGATAAGCG	AATGATACGGCGACCACCGAGATCTACACTCTTTCCCTACACGACGCTCTTCCGATCTGTCAGTCANNNNNNNNNNNNNNNGAGATCAGTCATCAGTCAACAGATAAGCG	110	AATGATACGGCGACCACCGAGATCT	ACACTCTTTCCCTACACGACGCTCTTCCGATCT	GTCAGTCA	NNNNNNNNNNNNNNN	GAGATCAGTC	ATCAGTCAACAGATAAGCG
ID-seq_barcode_65	FLD0065	AATGATACGGCGACCACCGAGATCTACACTCTTTCCCTACACGACGCTCTTCCGATCTANNNNNNNNNNNNNNNTACTGAGCTGATCAGTCAACAGATAAGCG	AATGATACGGCGACCACCGAGATCTACACTCTTTCCCTACACGACGCTCTTCCGATCTANNNNNNNNNNNNNNNTACTGAGCTGATCAGTCAACAGATAAGCG	103	AATGATACGGCGACCACCGAGATCT	ACACTCTTTCCCTACACGACGCTCTTCCGATCT	A	NNNNNNNNNNNNNNN	TACTGAGCTG	ATCAGTCAACAGATAAGCG
ID-seq_barcode_66	FLD0066	AATGATACGGCGACCACCGAGATCTACACTCTTTCCCTACACGACGCTCTTCCGATCTCANNNNNNNNNNNNNNNTAGTAGCGCGATCAGTCAACAGATAAGCG	AATGATACGGCGACCACCGAGATCTACACTCTTTCCCTACACGACGCTCTTCCGATCTCANNNNNNNNNNNNNNNTAGTAGCGCGATCAGTCAACAGATAAGCG	104	AATGATACGGCGACCACCGAGATCT	ACACTCTTTCCCTACACGACGCTCTTCCGATCT	CA	NNNNNNNNNNNNNNN	TAGTAGCGCG	ATCAGTCAACAGATAAGCG
ID-seq_barcode_67	FLD0067	AATGATACGGCGACCACCGAGATCTACACTCTTTCCCTACACGACGCTCTTCCGATCTTCANNNNNNNNNNNNNNNGACGTCTGCTATCAGTCAACAGATAAGCG	AATGATACGGCGACCACCGAGATCTACACTCTTTCCCTACACGACGCTCTTCCGATCTTCANNNNNNNNNNNNNNNGACGTCTGCTATCAGTCAACAGATAAGCG	105	AATGATACGGCGACCACCGAGATCT	ACACTCTTTCCCTACACGACGCTCTTCCGATCT	TCA	NNNNNNNNNNNNNNN	GACGTCTGCT	ATCAGTCAACAGATAAGCG
ID-seq_barcode_68	FLD0068	AATGATACGGCGACCACCGAGATCTACACTCTTTCCCTACACGACGCTCTTCCGATCTGTCANNNNNNNNNNNNNNNGTACTCGCGAATCAGTCAACAGATAAGCG	AATGATACGGCGACCACCGAGATCTACACTCTTTCCCTACACGACGCTCTTCCGATCTGTCANNNNNNNNNNNNNNNGTACTCGCGAATCAGTCAACAGATAAGCG	106	AATGATACGGCGACCACCGAGATCT	ACACTCTTTCCCTACACGACGCTCTTCCGATCT	GTCA	NNNNNNNNNNNNNNN	GTACTCGCGA	ATCAGTCAACAGATAAGCG
ID-seq_barcode_69	FLD0069	AATGATACGGCGACCACCGAGATCTACACTCTTTCCCTACACGACGCTCTTCCGATCTAGTCANNNNNNNNNNNNNNNTCTGAGCGCAATCAGTCAACAGATAAGCG	AATGATACGGCGACCACCGAGATCTACACTCTTTCCCTACACGACGCTCTTCCGATCTAGTCANNNNNNNNNNNNNNNTCTGAGCGCAATCAGTCAACAGATAAGCG	107	AATGATACGGCGACCACCGAGATCT	ACACTCTTTCCCTACACGACGCTCTTCCGATCT	AGTCA	NNNNNNNNNNNNNNN	TCTGAGCGCA	ATCAGTCAACAGATAAGCG
ID-seq_barcode_70	FLD0070	AATGATACGGCGACCACCGAGATCTACACTCTTTCCCTACACGACGCTCTTCCGATCTCAGTCANNNNNNNNNNNNNNNTAGACGTGCTATCAGTCAACAGATAAGCG	AATGATACGGCGACCACCGAGATCTACACTCTTTCCCTACACGACGCTCTTCCGATCTCAGTCANNNNNNNNNNNNNNNTAGACGTGCTATCAGTCAACAGATAAGCG	108	AATGATACGGCGACCACCGAGATCT	ACACTCTTTCCCTACACGACGCTCTTCCGATCT	CAGTCA	NNNNNNNNNNNNNNN	TAGACGTGCT	ATCAGTCAACAGATAAGCG
ID-seq_barcode_71	FLD0071	AATGATACGGCGACCACCGAGATCTACACTCTTTCCCTACACGACGCTCTTCCGATCTTCAGTCANNNNNNNNNNNNNNNGTGACTCGTCATCAGTCAACAGATAAGCG	AATGATACGGCGACCACCGAGATCTACACTCTTTCCCTACACGACGCTCTTCCGATCTTCAGTCANNNNNNNNNNNNNNNGTGACTCGTCATCAGTCAACAGATAAGCG	109	AATGATACGGCGACCACCGAGATCT	ACACTCTTTCCCTACACGACGCTCTTCCGATCT	TCAGTCA	NNNNNNNNNNNNNNN	GTGACTCGTC	ATCAGTCAACAGATAAGCG
ID-seq_barcode_72	FLD0072	AATGATACGGCGACCACCGAGATCTACACTCTTTCCCTACACGACGCTCTTCCGATCTGTCAGTCANNNNNNNNNNNNNNNTCGAGTAGCGATCAGTCAACAGATAAGCG	AATGATACGGCGACCACCGAGATCTACACTCTTTCCCTACACGACGCTCTTCCGATCTGTCAGTCANNNNNNNNNNNNNNNTCGAGTAGCGATCAGTCAACAGATAAGCG	110	AATGATACGGCGACCACCGAGATCT	ACACTCTTTCCCTACACGACGCTCTTCCGATCT	GTCAGTCA	NNNNNNNNNNNNNNN	TCGAGTAGCG	ATCAGTCAACAGATAAGCG
ID-seq_barcode_73	FLD0073	AATGATACGGCGACCACCGAGATCTACACTCTTTCCCTACACGACGCTCTTCCGATCTANNNNNNNNNNNNNNNCGTATGATGTATCAGTCAACAGATAAGCG	AATGATACGGCGACCACCGAGATCTACACTCTTTCCCTACACGACGCTCTTCCGATCTANNNNNNNNNNNNNNNCGTATGATGTATCAGTCAACAGATAAGCG	103	AATGATACGGCGACCACCGAGATCT	ACACTCTTTCCCTACACGACGCTCTTCCGATCT	A	NNNNNNNNNNNNNNN	CGTATGATGT	ATCAGTCAACAGATAAGCG
ID-seq_barcode_74	FLD0074	AATGATACGGCGACCACCGAGATCTACACTCTTTCCCTACACGACGCTCTTCCGATCTCANNNNNNNNNNNNNNNTAGTCTGTCAATCAGTCAACAGATAAGCG	AATGATACGGCGACCACCGAGATCTACACTCTTTCCCTACACGACGCTCTTCCGATCTCANNNNNNNNNNNNNNNTAGTCTGTCAATCAGTCAACAGATAAGCG	104	AATGATACGGCGACCACCGAGATCT	ACACTCTTTCCCTACACGACGCTCTTCCGATCT	CA	NNNNNNNNNNNNNNN	TAGTCTGTCA	ATCAGTCAACAGATAAGCG
ID-seq_barcode_75	FLD0075	AATGATACGGCGACCACCGAGATCTACACTCTTTCCCTACACGACGCTCTTCCGATCTTCANNNNNNNNNNNNNNNTGTCTCTATCATCAGTCAACAGATAAGCG	AATGATACGGCGACCACCGAGATCTACACTCTTTCCCTACACGACGCTCTTCCGATCTTCANNNNNNNNNNNNNNNTGTCTCTATCATCAGTCAACAGATAAGCG	105	AATGATACGGCGACCACCGAGATCT	ACACTCTTTCCCTACACGACGCTCTTCCGATCT	TCA	NNNNNNNNNNNNNNN	TGTCTCTATC	ATCAGTCAACAGATAAGCG
ID-seq_barcode_76	FLD0076	AATGATACGGCGACCACCGAGATCTACACTCTTTCCCTACACGACGCTCTTCCGATCTGTCANNNNNNNNNNNNNNNCTAGAGTATCATCAGTCAACAGATAAGCG	AATGATACGGCGACCACCGAGATCTACACTCTTTCCCTACACGACGCTCTTCCGATCTGTCANNNNNNNNNNNNNNNCTAGAGTATCATCAGTCAACAGATAAGCG	106	AATGATACGGCGACCACCGAGATCT	ACACTCTTTCCCTACACGACGCTCTTCCGATCT	GTCA	NNNNNNNNNNNNNNN	CTAGAGTATC	ATCAGTCAACAGATAAGCG
ID-seq_barcode_77	FLD0077	AATGATACGGCGACCACCGAGATCTACACTCTTTCCCTACACGACGCTCTTCCGATCTAGTCANNNNNNNNNNNNNNNTATCATGTGCATCAGTCAACAGATAAGCG	AATGATACGGCGACCACCGAGATCTACACTCTTTCCCTACACGACGCTCTTCCGATCTAGTCANNNNNNNNNNNNNNNTATCATGTGCATCAGTCAACAGATAAGCG	107	AATGATACGGCGACCACCGAGATCT	ACACTCTTTCCCTACACGACGCTCTTCCGATCT	AGTCA	NNNNNNNNNNNNNNN	TATCATGTGC	ATCAGTCAACAGATAAGCG
ID-seq_barcode_78	FLD0078	AATGATACGGCGACCACCGAGATCTACACTCTTTCCCTACACGACGCTCTTCCGATCTCAGTCANNNNNNNNNNNNNNNCATGAGTGTAATCAGTCAACAGATAAGCG	AATGATACGGCGACCACCGAGATCTACACTCTTTCCCTACACGACGCTCTTCCGATCTCAGTCANNNNNNNNNNNNNNNCATGAGTGTAATCAGTCAACAGATAAGCG	108	AATGATACGGCGACCACCGAGATCT	ACACTCTTTCCCTACACGACGCTCTTCCGATCT	CAGTCA	NNNNNNNNNNNNNNN	CATGAGTGTA	ATCAGTCAACAGATAAGCG
ID-seq_barcode_79	FLD0079	AATGATACGGCGACCACCGAGATCTACACTCTTTCCCTACACGACGCTCTTCCGATCTTCAGTCANNNNNNNNNNNNNNNTGTCGTCATAATCAGTCAACAGATAAGCG	AATGATACGGCGACCACCGAGATCTACACTCTTTCCCTACACGACGCTCTTCCGATCTTCAGTCANNNNNNNNNNNNNNNTGTCGTCATAATCAGTCAACAGATAAGCG	109	AATGATACGGCGACCACCGAGATCT	ACACTCTTTCCCTACACGACGCTCTTCCGATCT	TCAGTCA	NNNNNNNNNNNNNNN	TGTCGTCATA	ATCAGTCAACAGATAAGCG
ID-seq_barcode_80	FLD0080	AATGATACGGCGACCACCGAGATCTACACTCTTTCCCTACACGACGCTCTTCCGATCTGTCAGTCANNNNNNNNNNNNNNNTATCTCATGCATCAGTCAACAGATAAGCG	AATGATACGGCGACCACCGAGATCTACACTCTTTCCCTACACGACGCTCTTCCGATCTGTCAGTCANNNNNNNNNNNNNNNTATCTCATGCATCAGTCAACAGATAAGCG	110	AATGATACGGCGACCACCGAGATCT	ACACTCTTTCCCTACACGACGCTCTTCCGATCT	GTCAGTCA	NNNNNNNNNNNNNNN	TATCTCATGC	ATCAGTCAACAGATAAGCG
ID-seq_barcode_81	FLD0081	AATGATACGGCGACCACCGAGATCTACACTCTTTCCCTACACGACGCTCTTCCGATCTANNNNNNNNNNNNNNNTGTGTCACTAATCAGTCAACAGATAAGCG	AATGATACGGCGACCACCGAGATCTACACTCTTTCCCTACACGACGCTCTTCCGATCTANNNNNNNNNNNNNNNTGTGTCACTAATCAGTCAACAGATAAGCG	103	AATGATACGGCGACCACCGAGATCT	ACACTCTTTCCCTACACGACGCTCTTCCGATCT	A	NNNNNNNNNNNNNNN	TGTGTCACTA	ATCAGTCAACAGATAAGCG
ID-seq_barcode_82	FLD0082	AATGATACGGCGACCACCGAGATCTACACTCTTTCCCTACACGACGCTCTTCCGATCTCANNNNNNNNNNNNNNNTATCGATGCTATCAGTCAACAGATAAGCG	AATGATACGGCGACCACCGAGATCTACACTCTTTCCCTACACGACGCTCTTCCGATCTCANNNNNNNNNNNNNNNTATCGATGCTATCAGTCAACAGATAAGCG	104	AATGATACGGCGACCACCGAGATCT	ACACTCTTTCCCTACACGACGCTCTTCCGATCT	CA	NNNNNNNNNNNNNNN	TATCGATGCT	ATCAGTCAACAGATAAGCG
ID-seq_barcode_83	FLD0083	AATGATACGGCGACCACCGAGATCTACACTCTTTCCCTACACGACGCTCTTCCGATCTTCANNNNNNNNNNNNNNNTAGAGTCTGTATCAGTCAACAGATAAGCG	AATGATACGGCGACCACCGAGATCTACACTCTTTCCCTACACGACGCTCTTCCGATCTTCANNNNNNNNNNNNNNNTAGAGTCTGTATCAGTCAACAGATAAGCG	105	AATGATACGGCGACCACCGAGATCT	ACACTCTTTCCCTACACGACGCTCTTCCGATCT	TCA	NNNNNNNNNNNNNNN	TAGAGTCTGT	ATCAGTCAACAGATAAGCG
ID-seq_barcode_84	FLD0084	AATGATACGGCGACCACCGAGATCTACACTCTTTCCCTACACGACGCTCTTCCGATCTGTCANNNNNNNNNNNNNNNCATGCATCATATCAGTCAACAGATAAGCG	AATGATACGGCGACCACCGAGATCTACACTCTTTCCCTACACGACGCTCTTCCGATCTGTCANNNNNNNNNNNNNNNCATGCATCATATCAGTCAACAGATAAGCG	106	AATGATACGGCGACCACCGAGATCT	ACACTCTTTCCCTACACGACGCTCTTCCGATCT	GTCA	NNNNNNNNNNNNNNN	CATGCATCAT	ATCAGTCAACAGATAAGCG
ID-seq_barcode_85	FLD0085	AATGATACGGCGACCACCGAGATCTACACTCTTTCCCTACACGACGCTCTTCCGATCTAGTCANNNNNNNNNNNNNNNTGATCAGTCAATCAGTCAACAGATAAGCG	AATGATACGGCGACCACCGAGATCTACACTCTTTCCCTACACGACGCTCTTCCGATCTAGTCANNNNNNNNNNNNNNNTGATCAGTCAATCAGTCAACAGATAAGCG	107	AATGATACGGCGACCACCGAGATCT	ACACTCTTTCCCTACACGACGCTCTTCCGATCT	AGTCA	NNNNNNNNNNNNNNN	TGATCAGTCA	ATCAGTCAACAGATAAGCG
ID-seq_barcode_86	FLD0086	AATGATACGGCGACCACCGAGATCTACACTCTTTCCCTACACGACGCTCTTCCGATCTCAGTCANNNNNNNNNNNNNNNCGTCTATGATATCAGTCAACAGATAAGCG	AATGATACGGCGACCACCGAGATCTACACTCTTTCCCTACACGACGCTCTTCCGATCTCAGTCANNNNNNNNNNNNNNNCGTCTATGATATCAGTCAACAGATAAGCG	108	AATGATACGGCGACCACCGAGATCT	ACACTCTTTCCCTACACGACGCTCTTCCGATCT	CAGTCA	NNNNNNNNNNNNNNN	CGTCTATGAT	ATCAGTCAACAGATAAGCG
ID-seq_barcode_87	FLD0087	AATGATACGGCGACCACCGAGATCTACACTCTTTCCCTACACGACGCTCTTCCGATCTTCAGTCANNNNNNNNNNNNNNNGTGATACTGAATCAGTCAACAGATAAGCG	AATGATACGGCGACCACCGAGATCTACACTCTTTCCCTACACGACGCTCTTCCGATCTTCAGTCANNNNNNNNNNNNNNNGTGATACTGAATCAGTCAACAGATAAGCG	109	AATGATACGGCGACCACCGAGATCT	ACACTCTTTCCCTACACGACGCTCTTCCGATCT	TCAGTCA	NNNNNNNNNNNNNNN	GTGATACTGA	ATCAGTCAACAGATAAGCG
ID-seq_barcode_88	FLD0088	AATGATACGGCGACCACCGAGATCTACACTCTTTCCCTACACGACGCTCTTCCGATCTGTCAGTCANNNNNNNNNNNNNNNCTAGATCTGAATCAGTCAACAGATAAGCG	AATGATACGGCGACCACCGAGATCTACACTCTTTCCCTACACGACGCTCTTCCGATCTGTCAGTCANNNNNNNNNNNNNNNCTAGATCTGAATCAGTCAACAGATAAGCG	110	AATGATACGGCGACCACCGAGATCT	ACACTCTTTCCCTACACGACGCTCTTCCGATCT	GTCAGTCA	NNNNNNNNNNNNNNN	CTAGATCTGA	ATCAGTCAACAGATAAGCG
ID-seq_barcode_89	FLD0089	AATGATACGGCGACCACCGAGATCTACACTCTTTCCCTACACGACGCTCTTCCGATCTANNNNNNNNNNNNNNNTATCAGTCTGATCAGTCAACAGATAAGCG	AATGATACGGCGACCACCGAGATCTACACTCTTTCCCTACACGACGCTCTTCCGATCTANNNNNNNNNNNNNNNTATCAGTCTGATCAGTCAACAGATAAGCG	103	AATGATACGGCGACCACCGAGATCT	ACACTCTTTCCCTACACGACGCTCTTCCGATCT	A	NNNNNNNNNNNNNNN	TATCAGTCTG	ATCAGTCAACAGATAAGCG
ID-seq_barcode_90	FLD0090	AATGATACGGCGACCACCGAGATCTACACTCTTTCCCTACACGACGCTCTTCCGATCTCANNNNNNNNNNNNNNNTCAGATGCTAATCAGTCAACAGATAAGCG	AATGATACGGCGACCACCGAGATCTACACTCTTTCCCTACACGACGCTCTTCCGATCTCANNNNNNNNNNNNNNNTCAGATGCTAATCAGTCAACAGATAAGCG	104	AATGATACGGCGACCACCGAGATCT	ACACTCTTTCCCTACACGACGCTCTTCCGATCT	CA	NNNNNNNNNNNNNNN	TCAGATGCTA	ATCAGTCAACAGATAAGCG
ID-seq_barcode_91	FLD0091	AATGATACGGCGACCACCGAGATCTACACTCTTTCCCTACACGACGCTCTTCCGATCTTCANNNNNNNNNNNNNNNTATGTACGTGATCAGTCAACAGATAAGCG	AATGATACGGCGACCACCGAGATCTACACTCTTTCCCTACACGACGCTCTTCCGATCTTCANNNNNNNNNNNNNNNTATGTACGTGATCAGTCAACAGATAAGCG	105	AATGATACGGCGACCACCGAGATCT	ACACTCTTTCCCTACACGACGCTCTTCCGATCT	TCA	NNNNNNNNNNNNNNN	TATGTACGTG	ATCAGTCAACAGATAAGCG
ID-seq_barcode_92	FLD0092	AATGATACGGCGACCACCGAGATCTACACTCTTTCCCTACACGACGCTCTTCCGATCTGTCANNNNNNNNNNNNNNNCTATACAGTGATCAGTCAACAGATAAGCG	AATGATACGGCGACCACCGAGATCTACACTCTTTCCCTACACGACGCTCTTCCGATCTGTCANNNNNNNNNNNNNNNCTATACAGTGATCAGTCAACAGATAAGCG	106	AATGATACGGCGACCACCGAGATCT	ACACTCTTTCCCTACACGACGCTCTTCCGATCT	GTCA	NNNNNNNNNNNNNNN	CTATACAGTG	ATCAGTCAACAGATAAGCG
ID-seq_barcode_93	FLD0093	AATGATACGGCGACCACCGAGATCTACACTCTTTCCCTACACGACGCTCTTCCGATCTAGTCANNNNNNNNNNNNNNNTGATACTCTGATCAGTCAACAGATAAGCG	AATGATACGGCGACCACCGAGATCTACACTCTTTCCCTACACGACGCTCTTCCGATCTAGTCANNNNNNNNNNNNNNNTGATACTCTGATCAGTCAACAGATAAGCG	107	AATGATACGGCGACCACCGAGATCT	ACACTCTTTCCCTACACGACGCTCTTCCGATCT	AGTCA	NNNNNNNNNNNNNNN	TGATACTCTG	ATCAGTCAACAGATAAGCG
ID-seq_barcode_94	FLD0094	AATGATACGGCGACCACCGAGATCTACACTCTTTCCCTACACGACGCTCTTCCGATCTCAGTCANNNNNNNNNNNNNNNTCAGCGATATATCAGTCAACAGATAAGCG	AATGATACGGCGACCACCGAGATCTACACTCTTTCCCTACACGACGCTCTTCCGATCTCAGTCANNNNNNNNNNNNNNNTCAGCGATATATCAGTCAACAGATAAGCG	108	AATGATACGGCGACCACCGAGATCT	ACACTCTTTCCCTACACGACGCTCTTCCGATCT	CAGTCA	NNNNNNNNNNNNNNN	TCAGCGATAT	ATCAGTCAACAGATAAGCG
ID-seq_barcode_95	FLD0095	AATGATACGGCGACCACCGAGATCTACACTCTTTCCCTACACGACGCTCTTCCGATCTTCAGTCANNNNNNNNNNNNNNNCTACTGATGAATCAGTCAACAGATAAGCG	AATGATACGGCGACCACCGAGATCTACACTCTTTCCCTACACGACGCTCTTCCGATCTTCAGTCANNNNNNNNNNNNNNNCTACTGATGAATCAGTCAACAGATAAGCG	109	AATGATACGGCGACCACCGAGATCT	ACACTCTTTCCCTACACGACGCTCTTCCGATCT	TCAGTCA	NNNNNNNNNNNNNNN	CTACTGATGA	ATCAGTCAACAGATAAGCG
ID-seq_barcode_96	FLD0096	AATGATACGGCGACCACCGAGATCTACACTCTTTCCCTACACGACGCTCTTCCGATCTGTCAGTCANNNNNNNNNNNNNNNGTAGTACACAATCAGTCAACAGATAAGCG	AATGATACGGCGACCACCGAGATCTACACTCTTTCCCTACACGACGCTCTTCCGATCTGTCAGTCANNNNNNNNNNNNNNNGTAGTACACAATCAGTCAACAGATAAGCG	110	AATGATACGGCGACCACCGAGATCT	ACACTCTTTCCCTACACGACGCTCTTCCGATCT	GTCAGTCA	NNNNNNNNNNNNNNN	GTAGTACACA	ATCAGTCAACAGATAAGCG
ID-seq_barcode_97	FLD0097	AATGATACGGCGACCACCGAGATCTACACTCTTTCCCTACACGACGCTCTTCCGATCTANNNNNNNNNNNNNNNTGCTACATCAATCAGTCAACAGATAAGCG	AATGATACGGCGACCACCGAGATCTACACTCTTTCCCTACACGACGCTCTTCCGATCTANNNNNNNNNNNNNNNTGCTACATCAATCAGTCAACAGATAAGCG	103	AATGATACGGCGACCACCGAGATCT	ACACTCTTTCCCTACACGACGCTCTTCCGATCT	A	NNNNNNNNNNNNNNN	TGCTACATCA	ATCAGTCAACAGATAAGCG
ID-seq_barcode_98	FLD0098	AATGATACGGCGACCACCGAGATCTACACTCTTTCCCTACACGACGCTCTTCCGATCTCANNNNNNNNNNNNNNNAGTGTGTCTAATCAGTCAACAGATAAGCG	AATGATACGGCGACCACCGAGATCTACACTCTTTCCCTACACGACGCTCTTCCGATCTCANNNNNNNNNNNNNNNAGTGTGTCTAATCAGTCAACAGATAAGCG	104	AATGATACGGCGACCACCGAGATCT	ACACTCTTTCCCTACACGACGCTCTTCCGATCT	CA	NNNNNNNNNNNNNNN	AGTGTGTCTA	ATCAGTCAACAGATAAGCG
ID-seq_barcode_99	FLD0099	AATGATACGGCGACCACCGAGATCTACACTCTTTCCCTACACGACGCTCTTCCGATCTTCANNNNNNNNNNNNNNNTCATATCGCGATCAGTCAACAGATAAGCG	AATGATACGGCGACCACCGAGATCTACACTCTTTCCCTACACGACGCTCTTCCGATCTTCANNNNNNNNNNNNNNNTCATATCGCGATCAGTCAACAGATAAGCG	105	AATGATACGGCGACCACCGAGATCT	ACACTCTTTCCCTACACGACGCTCTTCCGATCT	TCA	NNNNNNNNNNNNNNN	TCATATCGCG	ATCAGTCAACAGATAAGCG
ID-seq_barcode_100	FLD0100	AATGATACGGCGACCACCGAGATCTACACTCTTTCCCTACACGACGCTCTTCCGATCTGTCANNNNNNNNNNNNNNNTACGTATAGCATCAGTCAACAGATAAGCG	AATGATACGGCGACCACCGAGATCTACACTCTTTCCCTACACGACGCTCTTCCGATCTGTCANNNNNNNNNNNNNNNTACGTATAGCATCAGTCAACAGATAAGCG	106	AATGATACGGCGACCACCGAGATCT	ACACTCTTTCCCTACACGACGCTCTTCCGATCT	GTCA	NNNNNNNNNNNNNNN	TACGTATAGC	ATCAGTCAACAGATAAGCG

## Sheet: FW_primer
Oligo name	Full sequence 5'->3'	Total length 5'->3'	Tm (calculated)
ID-seq_FW	AATGATACGGCGACCACCG	19	60

## Sheet: Production_barcode_RV
Oligo name	Full sequence 5' -> 3'	Total length 5'->3'	Tm (calculated)
ID-seq_RV_production	TCGCTTATCTGTTGACTGAT	20	56

## Sheet: well_barcode
							20	10	19	<-	bp count
Oligo name	Barcode name	Primer_sequence_5'-3'_STRING	Complement_Reverse sequence_formula	Reverse (Macro used to create from F)	Full sequence 5' -> 3'	Total length 5'->3'	RV primer1	Well barcode2	RV primer2
ID-seq_well_barcode_151	FLD0151	GACGTGTGCTCTTCCGATCACGCGACTCTTCGCTTATCTGTTGACTGAT	GACGTGTGCTCTTCCGATCACGCGACTCTTCGCTTATCTGTTGACTGAT	CTGCACACGAGAAGGCTAGTGCGCTGAGAAGCGAATAGACAACTGACTA	ATCAGTCAACAGATAAGCGAAGAGTCGCGTGATCGGAAGAGCACACGTC	49	ATCAGTCAACAGATAAGCGA	AGAGTCGCGT	GATCGGAAGAGCACACGTC
ID-seq_well_barcode_152	FLD0152	GACGTGTGCTCTTCCGATCATGTCGTAGATCGCTTATCTGTTGACTGAT	GACGTGTGCTCTTCCGATCATGTCGTAGATCGCTTATCTGTTGACTGAT	CTGCACACGAGAAGGCTAGTACAGCATCTAGCGAATAGACAACTGACTA	ATCAGTCAACAGATAAGCGATCTACGACATGATCGGAAGAGCACACGTC	49	ATCAGTCAACAGATAAGCGA	TCTACGACAT	GATCGGAAGAGCACACGTC
ID-seq_well_barcode_153	FLD0153	GACGTGTGCTCTTCCGATCTCATCTCGTGTCGCTTATCTGTTGACTGAT	GACGTGTGCTCTTCCGATCTCATCTCGTGTCGCTTATCTGTTGACTGAT	CTGCACACGAGAAGGCTAGAGTAGAGCACAGCGAATAGACAACTGACTA	ATCAGTCAACAGATAAGCGACACGAGATGAGATCGGAAGAGCACACGTC	49	ATCAGTCAACAGATAAGCGA	CACGAGATGA	GATCGGAAGAGCACACGTC
ID-seq_well_barcode_154	FLD0154	GACGTGTGCTCTTCCGATCATATGTGCGTTCGCTTATCTGTTGACTGAT	GACGTGTGCTCTTCCGATCATATGTGCGTTCGCTTATCTGTTGACTGAT	CTGCACACGAGAAGGCTAGTATACACGCAAGCGAATAGACAACTGACTA	ATCAGTCAACAGATAAGCGAACGCACATATGATCGGAAGAGCACACGTC	49	ATCAGTCAACAGATAAGCGA	ACGCACATAT	GATCGGAAGAGCACACGTC
ID-seq_well_barcode_155	FLD0155	GACGTGTGCTCTTCCGATCCAGAGCACGTTCGCTTATCTGTTGACTGAT	GACGTGTGCTCTTCCGATCCAGAGCACGTTCGCTTATCTGTTGACTGAT	CTGCACACGAGAAGGCTAGGTCTCGTGCAAGCGAATAGACAACTGACTA	ATCAGTCAACAGATAAGCGAACGTGCTCTGGATCGGAAGAGCACACGTC	49	ATCAGTCAACAGATAAGCGA	ACGTGCTCTG	GATCGGAAGAGCACACGTC
ID-seq_well_barcode_156	FLD0156	GACGTGTGCTCTTCCGATCATGTGATCGTTCGCTTATCTGTTGACTGAT	GACGTGTGCTCTTCCGATCATGTGATCGTTCGCTTATCTGTTGACTGAT	CTGCACACGAGAAGGCTAGTACACTAGCAAGCGAATAGACAACTGACTA	ATCAGTCAACAGATAAGCGAACGATCACATGATCGGAAGAGCACACGTC	49	ATCAGTCAACAGATAAGCGA	ACGATCACAT	GATCGGAAGAGCACACGTC
ID-seq_well_barcode_157	FLD0157	GACGTGTGCTCTTCCGATCTGAGTACACTTCGCTTATCTGTTGACTGAT	GACGTGTGCTCTTCCGATCTGAGTACACTTCGCTTATCTGTTGACTGAT	CTGCACACGAGAAGGCTAGACTCATGTGAAGCGAATAGACAACTGACTA	ATCAGTCAACAGATAAGCGAAGTGTACTCAGATCGGAAGAGCACACGTC	49	ATCAGTCAACAGATAAGCGA	AGTGTACTCA	GATCGGAAGAGCACACGTC
ID-seq_well_barcode_158	FLD0158	GACGTGTGCTCTTCCGATCACATACATCATCGCTTATCTGTTGACTGAT	GACGTGTGCTCTTCCGATCACATACATCATCGCTTATCTGTTGACTGAT	CTGCACACGAGAAGGCTAGTGTATGTAGTAGCGAATAGACAACTGACTA	ATCAGTCAACAGATAAGCGATGATGTATGTGATCGGAAGAGCACACGTC	49	ATCAGTCAACAGATAAGCGA	TGATGTATGT	GATCGGAAGAGCACACGTC
ID-seq_well_barcode_159	FLD0159	GACGTGTGCTCTTCCGATCGACATATATCTCGCTTATCTGTTGACTGAT	GACGTGTGCTCTTCCGATCGACATATATCTCGCTTATCTGTTGACTGAT	CTGCACACGAGAAGGCTAGCTGTATATAGAGCGAATAGACAACTGACTA	ATCAGTCAACAGATAAGCGAGATATATGTCGATCGGAAGAGCACACGTC	49	ATCAGTCAACAGATAAGCGA	GATATATGTC	GATCGGAAGAGCACACGTC
ID-seq_well_barcode_160	FLD0160	GACGTGTGCTCTTCCGATCTCTAGTACTATCGCTTATCTGTTGACTGAT	GACGTGTGCTCTTCCGATCTCTAGTACTATCGCTTATCTGTTGACTGAT	CTGCACACGAGAAGGCTAGAGATCATGATAGCGAATAGACAACTGACTA	ATCAGTCAACAGATAAGCGATAGTACTAGAGATCGGAAGAGCACACGTC	49	ATCAGTCAACAGATAAGCGA	TAGTACTAGA	GATCGGAAGAGCACACGTC
ID-seq_well_barcode_161	FLD0161	GACGTGTGCTCTTCCGATCGATCTCTATATCGCTTATCTGTTGACTGAT	GACGTGTGCTCTTCCGATCGATCTCTATATCGCTTATCTGTTGACTGAT	CTGCACACGAGAAGGCTAGCTAGAGATATAGCGAATAGACAACTGACTA	ATCAGTCAACAGATAAGCGATATAGAGATCGATCGGAAGAGCACACGTC	49	ATCAGTCAACAGATAAGCGA	TATAGAGATC	GATCGGAAGAGCACACGTC
ID-seq_well_barcode_162	FLD0162	GACGTGTGCTCTTCCGATCTAGATATCGATCGCTTATCTGTTGACTGAT	GACGTGTGCTCTTCCGATCTAGATATCGATCGCTTATCTGTTGACTGAT	CTGCACACGAGAAGGCTAGATCTATAGCTAGCGAATAGACAACTGACTA	ATCAGTCAACAGATAAGCGATCGATATCTAGATCGGAAGAGCACACGTC	49	ATCAGTCAACAGATAAGCGA	TCGATATCTA	GATCGGAAGAGCACACGTC
ID-seq_well_barcode_163	FLD0163	GACGTGTGCTCTTCCGATCCTATCATGTATCGCTTATCTGTTGACTGAT	GACGTGTGCTCTTCCGATCCTATCATGTATCGCTTATCTGTTGACTGAT	CTGCACACGAGAAGGCTAGGATAGTACATAGCGAATAGACAACTGACTA	ATCAGTCAACAGATAAGCGATACATGATAGGATCGGAAGAGCACACGTC	49	ATCAGTCAACAGATAAGCGA	TACATGATAG	GATCGGAAGAGCACACGTC
ID-seq_well_barcode_164	FLD0164	GACGTGTGCTCTTCCGATCTATGATCTCATCGCTTATCTGTTGACTGAT	GACGTGTGCTCTTCCGATCTATGATCTCATCGCTTATCTGTTGACTGAT	CTGCACACGAGAAGGCTAGATACTAGAGTAGCGAATAGACAACTGACTA	ATCAGTCAACAGATAAGCGATGAGATCATAGATCGGAAGAGCACACGTC	49	ATCAGTCAACAGATAAGCGA	TGAGATCATA	GATCGGAAGAGCACACGTC
ID-seq_well_barcode_165	FLD0165	GACGTGTGCTCTTCCGATCTAGTATGTAGTCGCTTATCTGTTGACTGAT	GACGTGTGCTCTTCCGATCTAGTATGTAGTCGCTTATCTGTTGACTGAT	CTGCACACGAGAAGGCTAGATCATACATCAGCGAATAGACAACTGACTA	ATCAGTCAACAGATAAGCGACTACATACTAGATCGGAAGAGCACACGTC	49	ATCAGTCAACAGATAAGCGA	CTACATACTA	GATCGGAAGAGCACACGTC
ID-seq_well_barcode_166	FLD0166	GACGTGTGCTCTTCCGATCATACACTGATTCGCTTATCTGTTGACTGAT	GACGTGTGCTCTTCCGATCATACACTGATTCGCTTATCTGTTGACTGAT	CTGCACACGAGAAGGCTAGTATGTGACTAAGCGAATAGACAACTGACTA	ATCAGTCAACAGATAAGCGAATCAGTGTATGATCGGAAGAGCACACGTC	49	ATCAGTCAACAGATAAGCGA	ATCAGTGTAT	GATCGGAAGAGCACACGTC
ID-seq_well_barcode_167	FLD0167	GACGTGTGCTCTTCCGATCGAGATATGATTCGCTTATCTGTTGACTGAT	GACGTGTGCTCTTCCGATCGAGATATGATTCGCTTATCTGTTGACTGAT	CTGCACACGAGAAGGCTAGCTCTATACTAAGCGAATAGACAACTGACTA	ATCAGTCAACAGATAAGCGAATCATATCTCGATCGGAAGAGCACACGTC	49	ATCAGTCAACAGATAAGCGA	ATCATATCTC	GATCGGAAGAGCACACGTC
ID-seq_well_barcode_168	FLD0168	GACGTGTGCTCTTCCGATCATGATCTACTTCGCTTATCTGTTGACTGAT	GACGTGTGCTCTTCCGATCATGATCTACTTCGCTTATCTGTTGACTGAT	CTGCACACGAGAAGGCTAGTACTAGATGAAGCGAATAGACAACTGACTA	ATCAGTCAACAGATAAGCGAAGTAGATCATGATCGGAAGAGCACACGTC	49	ATCAGTCAACAGATAAGCGA	AGTAGATCAT	GATCGGAAGAGCACACGTC
ID-seq_well_barcode_169	FLD0169	GACGTGTGCTCTTCCGATCGATACTATGTTCGCTTATCTGTTGACTGAT	GACGTGTGCTCTTCCGATCGATACTATGTTCGCTTATCTGTTGACTGAT	CTGCACACGAGAAGGCTAGCTATGATACAAGCGAATAGACAACTGACTA	ATCAGTCAACAGATAAGCGAACATAGTATCGATCGGAAGAGCACACGTC	49	ATCAGTCAACAGATAAGCGA	ACATAGTATC	GATCGGAAGAGCACACGTC
ID-seq_well_barcode_170	FLD0170	GACGTGTGCTCTTCCGATCGACTATACATTCGCTTATCTGTTGACTGAT	GACGTGTGCTCTTCCGATCGACTATACATTCGCTTATCTGTTGACTGAT	CTGCACACGAGAAGGCTAGCTGATATGTAAGCGAATAGACAACTGACTA	ATCAGTCAACAGATAAGCGAATGTATAGTCGATCGGAAGAGCACACGTC	49	ATCAGTCAACAGATAAGCGA	ATGTATAGTC	GATCGGAAGAGCACACGTC
ID-seq_well_barcode_171	FLD0171	GACGTGTGCTCTTCCGATCATATGACTGTTCGCTTATCTGTTGACTGAT	GACGTGTGCTCTTCCGATCATATGACTGTTCGCTTATCTGTTGACTGAT	CTGCACACGAGAAGGCTAGTATACTGACAAGCGAATAGACAACTGACTA	ATCAGTCAACAGATAAGCGAACAGTCATATGATCGGAAGAGCACACGTC	49	ATCAGTCAACAGATAAGCGA	ACAGTCATAT	GATCGGAAGAGCACACGTC
ID-seq_well_barcode_172	FLD0172	GACGTGTGCTCTTCCGATCACGTATATGTTCGCTTATCTGTTGACTGAT	GACGTGTGCTCTTCCGATCACGTATATGTTCGCTTATCTGTTGACTGAT	CTGCACACGAGAAGGCTAGTGCATATACAAGCGAATAGACAACTGACTA	ATCAGTCAACAGATAAGCGAACATATACGTGATCGGAAGAGCACACGTC	49	ATCAGTCAACAGATAAGCGA	ACATATACGT	GATCGGAAGAGCACACGTC
ID-seq_well_barcode_173	FLD0173	GACGTGTGCTCTTCCGATCTATAGATGCTTCGCTTATCTGTTGACTGAT	GACGTGTGCTCTTCCGATCTATAGATGCTTCGCTTATCTGTTGACTGAT	CTGCACACGAGAAGGCTAGATATCTACGAAGCGAATAGACAACTGACTA	ATCAGTCAACAGATAAGCGAAGCATCTATAGATCGGAAGAGCACACGTC	49	ATCAGTCAACAGATAAGCGA	AGCATCTATA	GATCGGAAGAGCACACGTC
ID-seq_well_barcode_174	FLD0174	GACGTGTGCTCTTCCGATCGATATAGTCTTCGCTTATCTGTTGACTGAT	GACGTGTGCTCTTCCGATCGATATAGTCTTCGCTTATCTGTTGACTGAT	CTGCACACGAGAAGGCTAGCTATATCAGAAGCGAATAGACAACTGACTA	ATCAGTCAACAGATAAGCGAAGACTATATCGATCGGAAGAGCACACGTC	49	ATCAGTCAACAGATAAGCGA	AGACTATATC	GATCGGAAGAGCACACGTC
ID-seq_well_barcode_175	FLD0175	GACGTGTGCTCTTCCGATCCTAGATGCTGTCGCTTATCTGTTGACTGAT	GACGTGTGCTCTTCCGATCCTAGATGCTGTCGCTTATCTGTTGACTGAT	CTGCACACGAGAAGGCTAGGATCTACGACAGCGAATAGACAACTGACTA	ATCAGTCAACAGATAAGCGACAGCATCTAGGATCGGAAGAGCACACGTC	49	ATCAGTCAACAGATAAGCGA	CAGCATCTAG	GATCGGAAGAGCACACGTC
ID-seq_well_barcode_176	FLD0176	GACGTGTGCTCTTCCGATCTGTCGTCTCGTCGCTTATCTGTTGACTGAT	GACGTGTGCTCTTCCGATCTGTCGTCTCGTCGCTTATCTGTTGACTGAT	CTGCACACGAGAAGGCTAGACAGCAGAGCAGCGAATAGACAACTGACTA	ATCAGTCAACAGATAAGCGACGAGACGACAGATCGGAAGAGCACACGTC	49	ATCAGTCAACAGATAAGCGA	CGAGACGACA	GATCGGAAGAGCACACGTC
ID-seq_well_barcode_177	FLD0177	GACGTGTGCTCTTCCGATCTATGAGTGATTCGCTTATCTGTTGACTGAT	GACGTGTGCTCTTCCGATCTATGAGTGATTCGCTTATCTGTTGACTGAT	CTGCACACGAGAAGGCTAGATACTCACTAAGCGAATAGACAACTGACTA	ATCAGTCAACAGATAAGCGAATCACTCATAGATCGGAAGAGCACACGTC	49	ATCAGTCAACAGATAAGCGA	ATCACTCATA	GATCGGAAGAGCACACGTC
ID-seq_well_barcode_178	FLD0178	GACGTGTGCTCTTCCGATCTCACAGAGCTTCGCTTATCTGTTGACTGAT	GACGTGTGCTCTTCCGATCTCACAGAGCTTCGCTTATCTGTTGACTGAT	CTGCACACGAGAAGGCTAGAGTGTCTCGAAGCGAATAGACAACTGACTA	ATCAGTCAACAGATAAGCGAAGCTCTGTGAGATCGGAAGAGCACACGTC	49	ATCAGTCAACAGATAAGCGA	AGCTCTGTGA	GATCGGAAGAGCACACGTC
ID-seq_well_barcode_179	FLD0179	GACGTGTGCTCTTCCGATCAGCATGACATTCGCTTATCTGTTGACTGAT	GACGTGTGCTCTTCCGATCAGCATGACATTCGCTTATCTGTTGACTGAT	CTGCACACGAGAAGGCTAGTCGTACTGTAAGCGAATAGACAACTGACTA	ATCAGTCAACAGATAAGCGAATGTCATGCTGATCGGAAGAGCACACGTC	49	ATCAGTCAACAGATAAGCGA	ATGTCATGCT	GATCGGAAGAGCACACGTC
ID-seq_well_barcode_180	FLD0180	GACGTGTGCTCTTCCGATCCTCTGTCAGCTCGCTTATCTGTTGACTGAT	GACGTGTGCTCTTCCGATCCTCTGTCAGCTCGCTTATCTGTTGACTGAT	CTGCACACGAGAAGGCTAGGAGACAGTCGAGCGAATAGACAACTGACTA	ATCAGTCAACAGATAAGCGAGCTGACAGAGGATCGGAAGAGCACACGTC	49	ATCAGTCAACAGATAAGCGA	GCTGACAGAG	GATCGGAAGAGCACACGTC
ID-seq_well_barcode_181	FLD0181	GACGTGTGCTCTTCCGATCGAGACTGTATTCGCTTATCTGTTGACTGAT	GACGTGTGCTCTTCCGATCGAGACTGTATTCGCTTATCTGTTGACTGAT	CTGCACACGAGAAGGCTAGCTCTGACATAAGCGAATAGACAACTGACTA	ATCAGTCAACAGATAAGCGAATACAGTCTCGATCGGAAGAGCACACGTC	49	ATCAGTCAACAGATAAGCGA	ATACAGTCTC	GATCGGAAGAGCACACGTC
ID-seq_well_barcode_182	FLD0182	GACGTGTGCTCTTCCGATCCACGTCTATGTCGCTTATCTGTTGACTGAT	GACGTGTGCTCTTCCGATCCACGTCTATGTCGCTTATCTGTTGACTGAT	CTGCACACGAGAAGGCTAGGTGCAGATACAGCGAATAGACAACTGACTA	ATCAGTCAACAGATAAGCGACATAGACGTGGATCGGAAGAGCACACGTC	49	ATCAGTCAACAGATAAGCGA	CATAGACGTG	GATCGGAAGAGCACACGTC
ID-seq_well_barcode_183	FLD0183	GACGTGTGCTCTTCCGATCTGATATCTCTTCGCTTATCTGTTGACTGAT	GACGTGTGCTCTTCCGATCTGATATCTCTTCGCTTATCTGTTGACTGAT	CTGCACACGAGAAGGCTAGACTATAGAGAAGCGAATAGACAACTGACTA	ATCAGTCAACAGATAAGCGAAGAGATATCAGATCGGAAGAGCACACGTC	49	ATCAGTCAACAGATAAGCGA	AGAGATATCA	GATCGGAAGAGCACACGTC
ID-seq_well_barcode_184	FLD0184	GACGTGTGCTCTTCCGATCAGCGCAGCATTCGCTTATCTGTTGACTGAT	GACGTGTGCTCTTCCGATCAGCGCAGCATTCGCTTATCTGTTGACTGAT	CTGCACACGAGAAGGCTAGTCGCGTCGTAAGCGAATAGACAACTGACTA	ATCAGTCAACAGATAAGCGAATGCTGCGCTGATCGGAAGAGCACACGTC	49	ATCAGTCAACAGATAAGCGA	ATGCTGCGCT	GATCGGAAGAGCACACGTC
ID-seq_well_barcode_185	FLD0185	GACGTGTGCTCTTCCGATCGCGTCTGACTTCGCTTATCTGTTGACTGAT	GACGTGTGCTCTTCCGATCGCGTCTGACTTCGCTTATCTGTTGACTGAT	CTGCACACGAGAAGGCTAGCGCAGACTGAAGCGAATAGACAACTGACTA	ATCAGTCAACAGATAAGCGAAGTCAGACGCGATCGGAAGAGCACACGTC	49	ATCAGTCAACAGATAAGCGA	AGTCAGACGC	GATCGGAAGAGCACACGTC
ID-seq_well_barcode_186	FLD0186	GACGTGTGCTCTTCCGATCAGTGTATCGTTCGCTTATCTGTTGACTGAT	GACGTGTGCTCTTCCGATCAGTGTATCGTTCGCTTATCTGTTGACTGAT	CTGCACACGAGAAGGCTAGTCACATAGCAAGCGAATAGACAACTGACTA	ATCAGTCAACAGATAAGCGAACGATACACTGATCGGAAGAGCACACGTC	49	ATCAGTCAACAGATAAGCGA	ACGATACACT	GATCGGAAGAGCACACGTC
ID-seq_well_barcode_187	FLD0187	GACGTGTGCTCTTCCGATCCATACTCGCTTCGCTTATCTGTTGACTGAT	GACGTGTGCTCTTCCGATCCATACTCGCTTCGCTTATCTGTTGACTGAT	CTGCACACGAGAAGGCTAGGTATGAGCGAAGCGAATAGACAACTGACTA	ATCAGTCAACAGATAAGCGAAGCGAGTATGGATCGGAAGAGCACACGTC	49	ATCAGTCAACAGATAAGCGA	AGCGAGTATG	GATCGGAAGAGCACACGTC
ID-seq_well_barcode_188	FLD0188	GACGTGTGCTCTTCCGATCATGTAGCGATTCGCTTATCTGTTGACTGAT	GACGTGTGCTCTTCCGATCATGTAGCGATTCGCTTATCTGTTGACTGAT	CTGCACACGAGAAGGCTAGTACATCGCTAAGCGAATAGACAACTGACTA	ATCAGTCAACAGATAAGCGAATCGCTACATGATCGGAAGAGCACACGTC	49	ATCAGTCAACAGATAAGCGA	ATCGCTACAT	GATCGGAAGAGCACACGTC
ID-seq_well_barcode_189	FLD0189	GACGTGTGCTCTTCCGATCTCTCTAGCATTCGCTTATCTGTTGACTGAT	GACGTGTGCTCTTCCGATCTCTCTAGCATTCGCTTATCTGTTGACTGAT	CTGCACACGAGAAGGCTAGAGAGATCGTAAGCGAATAGACAACTGACTA	ATCAGTCAACAGATAAGCGAATGCTAGAGAGATCGGAAGAGCACACGTC	49	ATCAGTCAACAGATAAGCGA	ATGCTAGAGA	GATCGGAAGAGCACACGTC
ID-seq_well_barcode_190	FLD0190	GACGTGTGCTCTTCCGATCGAGTACTGCTTCGCTTATCTGTTGACTGAT	GACGTGTGCTCTTCCGATCGAGTACTGCTTCGCTTATCTGTTGACTGAT	CTGCACACGAGAAGGCTAGCTCATGACGAAGCGAATAGACAACTGACTA	ATCAGTCAACAGATAAGCGAAGCAGTACTCGATCGGAAGAGCACACGTC	49	ATCAGTCAACAGATAAGCGA	AGCAGTACTC	GATCGGAAGAGCACACGTC
ID-seq_well_barcode_191	FLD0191	GACGTGTGCTCTTCCGATCTGATCTAGATTCGCTTATCTGTTGACTGAT	GACGTGTGCTCTTCCGATCTGATCTAGATTCGCTTATCTGTTGACTGAT	CTGCACACGAGAAGGCTAGACTAGATCTAAGCGAATAGACAACTGACTA	ATCAGTCAACAGATAAGCGAATCTAGATCAGATCGGAAGAGCACACGTC	49	ATCAGTCAACAGATAAGCGA	ATCTAGATCA	GATCGGAAGAGCACACGTC
ID-seq_well_barcode_192	FLD0192	GACGTGTGCTCTTCCGATCTCTATGCGATTCGCTTATCTGTTGACTGAT	GACGTGTGCTCTTCCGATCTCTATGCGATTCGCTTATCTGTTGACTGAT	CTGCACACGAGAAGGCTAGAGATACGCTAAGCGAATAGACAACTGACTA	ATCAGTCAACAGATAAGCGAATCGCATAGAGATCGGAAGAGCACACGTC	49	ATCAGTCAACAGATAAGCGA	ATCGCATAGA	GATCGGAAGAGCACACGTC
ID-seq_well_barcode_193	FLD0193	GACGTGTGCTCTTCCGATCACAGCAACAATCGCTTATCTGTTGACTGAT	GACGTGTGCTCTTCCGATCACAGCAACAATCGCTTATCTGTTGACTGAT	CTGCACACGAGAAGGCTAGTGTCGTTGTTAGCGAATAGACAACTGACTA	ATCAGTCAACAGATAAGCGATTGTTGCTGTGATCGGAAGAGCACACGTC	49	ATCAGTCAACAGATAAGCGA	TTGTTGCTGT	GATCGGAAGAGCACACGTC
ID-seq_well_barcode_194	FLD0194	GACGTGTGCTCTTCCGATCACAACCACACTCGCTTATCTGTTGACTGAT	GACGTGTGCTCTTCCGATCACAACCACACTCGCTTATCTGTTGACTGAT	CTGCACACGAGAAGGCTAGTGTTGGTGTGAGCGAATAGACAACTGACTA	ATCAGTCAACAGATAAGCGAGTGTGGTTGTGATCGGAAGAGCACACGTC	49	ATCAGTCAACAGATAAGCGA	GTGTGGTTGT	GATCGGAAGAGCACACGTC
ID-seq_well_barcode_195	FLD0195	GACGTGTGCTCTTCCGATCATTCCACCTATCGCTTATCTGTTGACTGAT	GACGTGTGCTCTTCCGATCATTCCACCTATCGCTTATCTGTTGACTGAT	CTGCACACGAGAAGGCTAGTAAGGTGGATAGCGAATAGACAACTGACTA	ATCAGTCAACAGATAAGCGATAGGTGGAATGATCGGAAGAGCACACGTC	49	ATCAGTCAACAGATAAGCGA	TAGGTGGAAT	GATCGGAAGAGCACACGTC
ID-seq_well_barcode_196	FLD0196	GACGTGTGCTCTTCCGATCTCCACCTACATCGCTTATCTGTTGACTGAT	GACGTGTGCTCTTCCGATCTCCACCTACATCGCTTATCTGTTGACTGAT	CTGCACACGAGAAGGCTAGAGGTGGATGTAGCGAATAGACAACTGACTA	ATCAGTCAACAGATAAGCGATGTAGGTGGAGATCGGAAGAGCACACGTC	49	ATCAGTCAACAGATAAGCGA	TGTAGGTGGA	GATCGGAAGAGCACACGTC
ID-seq_well_barcode_197	FLD0197	GACGTGTGCTCTTCCGATCTCACCACTAATCGCTTATCTGTTGACTGAT	GACGTGTGCTCTTCCGATCTCACCACTAATCGCTTATCTGTTGACTGAT	CTGCACACGAGAAGGCTAGAGTGGTGATTAGCGAATAGACAACTGACTA	ATCAGTCAACAGATAAGCGATTAGTGGTGAGATCGGAAGAGCACACGTC	49	ATCAGTCAACAGATAAGCGA	TTAGTGGTGA	GATCGGAAGAGCACACGTC
ID-seq_well_barcode_198	FLD0198	GACGTGTGCTCTTCCGATCTTACCTTCACTCGCTTATCTGTTGACTGAT	GACGTGTGCTCTTCCGATCTTACCTTCACTCGCTTATCTGTTGACTGAT	CTGCACACGAGAAGGCTAGAATGGAAGTGAGCGAATAGACAACTGACTA	ATCAGTCAACAGATAAGCGAGTGAAGGTAAGATCGGAAGAGCACACGTC	49	ATCAGTCAACAGATAAGCGA	GTGAAGGTAA	GATCGGAAGAGCACACGTC
ID-seq_well_barcode_199	FLD0199	GACGTGTGCTCTTCCGATCTACCACAACATCGCTTATCTGTTGACTGAT	GACGTGTGCTCTTCCGATCTACCACAACATCGCTTATCTGTTGACTGAT	CTGCACACGAGAAGGCTAGATGGTGTTGTAGCGAATAGACAACTGACTA	ATCAGTCAACAGATAAGCGATGTTGTGGTAGATCGGAAGAGCACACGTC	49	ATCAGTCAACAGATAAGCGA	TGTTGTGGTA	GATCGGAAGAGCACACGTC
ID-seq_well_barcode_200	FLD0200	GACGTGTGCTCTTCCGATCACTCATCAACTCGCTTATCTGTTGACTGAT	GACGTGTGCTCTTCCGATCACTCATCAACTCGCTTATCTGTTGACTGAT	CTGCACACGAGAAGGCTAGTGAGTAGTTGAGCGAATAGACAACTGACTA	ATCAGTCAACAGATAAGCGAGTTGATGAGTGATCGGAAGAGCACACGTC	49	ATCAGTCAACAGATAAGCGA	GTTGATGAGT	GATCGGAAGAGCACACGTC
ID-seq_well_barcode_201	FLD0201	GACGTGTGCTCTTCCGATCTACACTGACCTCGCTTATCTGTTGACTGAT	GACGTGTGCTCTTCCGATCTACACTGACCTCGCTTATCTGTTGACTGAT	CTGCACACGAGAAGGCTAGATGTGACTGGAGCGAATAGACAACTGACTA	ATCAGTCAACAGATAAGCGAGGTCAGTGTAGATCGGAAGAGCACACGTC	49	ATCAGTCAACAGATAAGCGA	GGTCAGTGTA	GATCGGAAGAGCACACGTC
ID-seq_well_barcode_202	FLD0202	GACGTGTGCTCTTCCGATCACTCCATTACTCGCTTATCTGTTGACTGAT	GACGTGTGCTCTTCCGATCACTCCATTACTCGCTTATCTGTTGACTGAT	CTGCACACGAGAAGGCTAGTGAGGTAATGAGCGAATAGACAACTGACTA	ATCAGTCAACAGATAAGCGAGTAATGGAGTGATCGGAAGAGCACACGTC	49	ATCAGTCAACAGATAAGCGA	GTAATGGAGT	GATCGGAAGAGCACACGTC
ID-seq_well_barcode_203	FLD0203	GACGTGTGCTCTTCCGATCGAATAACGAGTCGCTTATCTGTTGACTGAT	GACGTGTGCTCTTCCGATCGAATAACGAGTCGCTTATCTGTTGACTGAT	CTGCACACGAGAAGGCTAGCTTATTGCTCAGCGAATAGACAACTGACTA	ATCAGTCAACAGATAAGCGACTCGTTATTCGATCGGAAGAGCACACGTC	49	ATCAGTCAACAGATAAGCGA	CTCGTTATTC	GATCGGAAGAGCACACGTC
ID-seq_well_barcode_204	FLD0204	GACGTGTGCTCTTCCGATCCCTTACTTCCTCGCTTATCTGTTGACTGAT	GACGTGTGCTCTTCCGATCCCTTACTTCCTCGCTTATCTGTTGACTGAT	CTGCACACGAGAAGGCTAGGGAATGAAGGAGCGAATAGACAACTGACTA	ATCAGTCAACAGATAAGCGAGGAAGTAAGGGATCGGAAGAGCACACGTC	49	ATCAGTCAACAGATAAGCGA	GGAAGTAAGG	GATCGGAAGAGCACACGTC
ID-seq_well_barcode_205	FLD0205	GACGTGTGCTCTTCCGATCACACACACCGTCGCTTATCTGTTGACTGAT	GACGTGTGCTCTTCCGATCACACACACCGTCGCTTATCTGTTGACTGAT	CTGCACACGAGAAGGCTAGTGTGTGTGGCAGCGAATAGACAACTGACTA	ATCAGTCAACAGATAAGCGACGGTGTGTGTGATCGGAAGAGCACACGTC	49	ATCAGTCAACAGATAAGCGA	CGGTGTGTGT	GATCGGAAGAGCACACGTC
ID-seq_well_barcode_206	FLD0206	GACGTGTGCTCTTCCGATCTAAGAAGACGTCGCTTATCTGTTGACTGAT	GACGTGTGCTCTTCCGATCTAAGAAGACGTCGCTTATCTGTTGACTGAT	CTGCACACGAGAAGGCTAGATTCTTCTGCAGCGAATAGACAACTGACTA	ATCAGTCAACAGATAAGCGACGTCTTCTTAGATCGGAAGAGCACACGTC	49	ATCAGTCAACAGATAAGCGA	CGTCTTCTTA	GATCGGAAGAGCACACGTC
ID-seq_well_barcode_207	FLD0207	GACGTGTGCTCTTCCGATCGAGATTCACATCGCTTATCTGTTGACTGAT	GACGTGTGCTCTTCCGATCGAGATTCACATCGCTTATCTGTTGACTGAT	CTGCACACGAGAAGGCTAGCTCTAAGTGTAGCGAATAGACAACTGACTA	ATCAGTCAACAGATAAGCGATGTGAATCTCGATCGGAAGAGCACACGTC	49	ATCAGTCAACAGATAAGCGA	TGTGAATCTC	GATCGGAAGAGCACACGTC
ID-seq_well_barcode_208	FLD0208	GACGTGTGCTCTTCCGATCACACGATTAGTCGCTTATCTGTTGACTGAT	GACGTGTGCTCTTCCGATCACACGATTAGTCGCTTATCTGTTGACTGAT	CTGCACACGAGAAGGCTAGTGTGCTAATCAGCGAATAGACAACTGACTA	ATCAGTCAACAGATAAGCGACTAATCGTGTGATCGGAAGAGCACACGTC	49	ATCAGTCAACAGATAAGCGA	CTAATCGTGT	GATCGGAAGAGCACACGTC
ID-seq_well_barcode_209	FLD0209	GACGTGTGCTCTTCCGATCGAACTAAGAGTCGCTTATCTGTTGACTGAT	GACGTGTGCTCTTCCGATCGAACTAAGAGTCGCTTATCTGTTGACTGAT	CTGCACACGAGAAGGCTAGCTTGATTCTCAGCGAATAGACAACTGACTA	ATCAGTCAACAGATAAGCGACTCTTAGTTCGATCGGAAGAGCACACGTC	49	ATCAGTCAACAGATAAGCGA	CTCTTAGTTC	GATCGGAAGAGCACACGTC
ID-seq_well_barcode_210	FLD0210	GACGTGTGCTCTTCCGATCGATCCTATCCTCGCTTATCTGTTGACTGAT	GACGTGTGCTCTTCCGATCGATCCTATCCTCGCTTATCTGTTGACTGAT	CTGCACACGAGAAGGCTAGCTAGGATAGGAGCGAATAGACAACTGACTA	ATCAGTCAACAGATAAGCGAGGATAGGATCGATCGGAAGAGCACACGTC	49	ATCAGTCAACAGATAAGCGA	GGATAGGATC	GATCGGAAGAGCACACGTC
ID-seq_well_barcode_211	FLD0211	GACGTGTGCTCTTCCGATCACAAGACACCTCGCTTATCTGTTGACTGAT	GACGTGTGCTCTTCCGATCACAAGACACCTCGCTTATCTGTTGACTGAT	CTGCACACGAGAAGGCTAGTGTTCTGTGGAGCGAATAGACAACTGACTA	ATCAGTCAACAGATAAGCGAGGTGTCTTGTGATCGGAAGAGCACACGTC	49	ATCAGTCAACAGATAAGCGA	GGTGTCTTGT	GATCGGAAGAGCACACGTC
ID-seq_well_barcode_212	FLD0212	GACGTGTGCTCTTCCGATCTACAACCATCTCGCTTATCTGTTGACTGAT	GACGTGTGCTCTTCCGATCTACAACCATCTCGCTTATCTGTTGACTGAT	CTGCACACGAGAAGGCTAGATGTTGGTAGAGCGAATAGACAACTGACTA	ATCAGTCAACAGATAAGCGAGATGGTTGTAGATCGGAAGAGCACACGTC	49	ATCAGTCAACAGATAAGCGA	GATGGTTGTA	GATCGGAAGAGCACACGTC
ID-seq_well_barcode_213	FLD0213	GACGTGTGCTCTTCCGATCAACAACGAGGTCGCTTATCTGTTGACTGAT	GACGTGTGCTCTTCCGATCAACAACGAGGTCGCTTATCTGTTGACTGAT	CTGCACACGAGAAGGCTAGTTGTTGCTCCAGCGAATAGACAACTGACTA	ATCAGTCAACAGATAAGCGACCTCGTTGTTGATCGGAAGAGCACACGTC	49	ATCAGTCAACAGATAAGCGA	CCTCGTTGTT	GATCGGAAGAGCACACGTC
ID-seq_well_barcode_214	FLD0214	GACGTGTGCTCTTCCGATCAACTCCAACCTCGCTTATCTGTTGACTGAT	GACGTGTGCTCTTCCGATCAACTCCAACCTCGCTTATCTGTTGACTGAT	CTGCACACGAGAAGGCTAGTTGAGGTTGGAGCGAATAGACAACTGACTA	ATCAGTCAACAGATAAGCGAGGTTGGAGTTGATCGGAAGAGCACACGTC	49	ATCAGTCAACAGATAAGCGA	GGTTGGAGTT	GATCGGAAGAGCACACGTC
ID-seq_well_barcode_215	FLD0215	GACGTGTGCTCTTCCGATCACGGACACCATCGCTTATCTGTTGACTGAT	GACGTGTGCTCTTCCGATCACGGACACCATCGCTTATCTGTTGACTGAT	CTGCACACGAGAAGGCTAGTGCCTGTGGTAGCGAATAGACAACTGACTA	ATCAGTCAACAGATAAGCGATGGTGTCCGTGATCGGAAGAGCACACGTC	49	ATCAGTCAACAGATAAGCGA	TGGTGTCCGT	GATCGGAAGAGCACACGTC
ID-seq_well_barcode_216	FLD0216	GACGTGTGCTCTTCCGATCTACGCTAACGTCGCTTATCTGTTGACTGAT	GACGTGTGCTCTTCCGATCTACGCTAACGTCGCTTATCTGTTGACTGAT	CTGCACACGAGAAGGCTAGATGCGATTGCAGCGAATAGACAACTGACTA	ATCAGTCAACAGATAAGCGACGTTAGCGTAGATCGGAAGAGCACACGTC	49	ATCAGTCAACAGATAAGCGA	CGTTAGCGTA	GATCGGAAGAGCACACGTC
ID-seq_well_barcode_217	FLD0217	GACGTGTGCTCTTCCGATCGATCCTAGTATCGCTTATCTGTTGACTGAT	GACGTGTGCTCTTCCGATCGATCCTAGTATCGCTTATCTGTTGACTGAT	CTGCACACGAGAAGGCTAGCTAGGATCATAGCGAATAGACAACTGACTA	ATCAGTCAACAGATAAGCGATACTAGGATCGATCGGAAGAGCACACGTC	49	ATCAGTCAACAGATAAGCGA	TACTAGGATC	GATCGGAAGAGCACACGTC
ID-seq_well_barcode_218	FLD0218	GACGTGTGCTCTTCCGATCACATTGAGACTCGCTTATCTGTTGACTGAT	GACGTGTGCTCTTCCGATCACATTGAGACTCGCTTATCTGTTGACTGAT	CTGCACACGAGAAGGCTAGTGTAACTCTGAGCGAATAGACAACTGACTA	ATCAGTCAACAGATAAGCGAGTCTCAATGTGATCGGAAGAGCACACGTC	49	ATCAGTCAACAGATAAGCGA	GTCTCAATGT	GATCGGAAGAGCACACGTC
ID-seq_well_barcode_219	FLD0219	GACGTGTGCTCTTCCGATCATACCTCATCTCGCTTATCTGTTGACTGAT	GACGTGTGCTCTTCCGATCATACCTCATCTCGCTTATCTGTTGACTGAT	CTGCACACGAGAAGGCTAGTATGGAGTAGAGCGAATAGACAACTGACTA	ATCAGTCAACAGATAAGCGAGATGAGGTATGATCGGAAGAGCACACGTC	49	ATCAGTCAACAGATAAGCGA	GATGAGGTAT	GATCGGAAGAGCACACGTC
ID-seq_well_barcode_220	FLD0220	GACGTGTGCTCTTCCGATCCACTAACACCTCGCTTATCTGTTGACTGAT	GACGTGTGCTCTTCCGATCCACTAACACCTCGCTTATCTGTTGACTGAT	CTGCACACGAGAAGGCTAGGTGATTGTGGAGCGAATAGACAACTGACTA	ATCAGTCAACAGATAAGCGAGGTGTTAGTGGATCGGAAGAGCACACGTC	49	ATCAGTCAACAGATAAGCGA	GGTGTTAGTG	GATCGGAAGAGCACACGTC
ID-seq_well_barcode_221	FLD0221	GACGTGTGCTCTTCCGATCTCAGAGAATGTCGCTTATCTGTTGACTGAT	GACGTGTGCTCTTCCGATCTCAGAGAATGTCGCTTATCTGTTGACTGAT	CTGCACACGAGAAGGCTAGAGTCTCTTACAGCGAATAGACAACTGACTA	ATCAGTCAACAGATAAGCGACATTCTCTGAGATCGGAAGAGCACACGTC	49	ATCAGTCAACAGATAAGCGA	CATTCTCTGA	GATCGGAAGAGCACACGTC
ID-seq_well_barcode_222	FLD0222	GACGTGTGCTCTTCCGATCACTCCAGATGTCGCTTATCTGTTGACTGAT	GACGTGTGCTCTTCCGATCACTCCAGATGTCGCTTATCTGTTGACTGAT	CTGCACACGAGAAGGCTAGTGAGGTCTACAGCGAATAGACAACTGACTA	ATCAGTCAACAGATAAGCGACATCTGGAGTGATCGGAAGAGCACACGTC	49	ATCAGTCAACAGATAAGCGA	CATCTGGAGT	GATCGGAAGAGCACACGTC
ID-seq_well_barcode_223	FLD0223	GACGTGTGCTCTTCCGATCTCTTCCATTCTCGCTTATCTGTTGACTGAT	GACGTGTGCTCTTCCGATCTCTTCCATTCTCGCTTATCTGTTGACTGAT	CTGCACACGAGAAGGCTAGAGAAGGTAAGAGCGAATAGACAACTGACTA	ATCAGTCAACAGATAAGCGAGAATGGAAGAGATCGGAAGAGCACACGTC	49	ATCAGTCAACAGATAAGCGA	GAATGGAAGA	GATCGGAAGAGCACACGTC
ID-seq_well_barcode_224	FLD0224	GACGTGTGCTCTTCCGATCGATCACAGCCTCGCTTATCTGTTGACTGAT	GACGTGTGCTCTTCCGATCGATCACAGCCTCGCTTATCTGTTGACTGAT	CTGCACACGAGAAGGCTAGCTAGTGTCGGAGCGAATAGACAACTGACTA	ATCAGTCAACAGATAAGCGAGGCTGTGATCGATCGGAAGAGCACACGTC	49	ATCAGTCAACAGATAAGCGA	GGCTGTGATC	GATCGGAAGAGCACACGTC
ID-seq_well_barcode_225	FLD0225	GACGTGTGCTCTTCCGATCTCCAGCACCATCGCTTATCTGTTGACTGAT	GACGTGTGCTCTTCCGATCTCCAGCACCATCGCTTATCTGTTGACTGAT	CTGCACACGAGAAGGCTAGAGGTCGTGGTAGCGAATAGACAACTGACTA	ATCAGTCAACAGATAAGCGATGGTGCTGGAGATCGGAAGAGCACACGTC	49	ATCAGTCAACAGATAAGCGA	TGGTGCTGGA	GATCGGAAGAGCACACGTC
ID-seq_well_barcode_226	FLD0226	GACGTGTGCTCTTCCGATCCCTTACCATATCGCTTATCTGTTGACTGAT	GACGTGTGCTCTTCCGATCCCTTACCATATCGCTTATCTGTTGACTGAT	CTGCACACGAGAAGGCTAGGGAATGGTATAGCGAATAGACAACTGACTA	ATCAGTCAACAGATAAGCGATATGGTAAGGGATCGGAAGAGCACACGTC	49	ATCAGTCAACAGATAAGCGA	TATGGTAAGG	GATCGGAAGAGCACACGTC
ID-seq_well_barcode_227	FLD0227	GACGTGTGCTCTTCCGATCACAATCGAACTCGCTTATCTGTTGACTGAT	GACGTGTGCTCTTCCGATCACAATCGAACTCGCTTATCTGTTGACTGAT	CTGCACACGAGAAGGCTAGTGTTAGCTTGAGCGAATAGACAACTGACTA	ATCAGTCAACAGATAAGCGAGTTCGATTGTGATCGGAAGAGCACACGTC	49	ATCAGTCAACAGATAAGCGA	GTTCGATTGT	GATCGGAAGAGCACACGTC
ID-seq_well_barcode_228	FLD0228	GACGTGTGCTCTTCCGATCTCATTCTACCTCGCTTATCTGTTGACTGAT	GACGTGTGCTCTTCCGATCTCATTCTACCTCGCTTATCTGTTGACTGAT	CTGCACACGAGAAGGCTAGAGTAAGATGGAGCGAATAGACAACTGACTA	ATCAGTCAACAGATAAGCGAGGTAGAATGAGATCGGAAGAGCACACGTC	49	ATCAGTCAACAGATAAGCGA	GGTAGAATGA	GATCGGAAGAGCACACGTC
ID-seq_well_barcode_229	FLD0229	GACGTGTGCTCTTCCGATCACGATGAGAATCGCTTATCTGTTGACTGAT	GACGTGTGCTCTTCCGATCACGATGAGAATCGCTTATCTGTTGACTGAT	CTGCACACGAGAAGGCTAGTGCTACTCTTAGCGAATAGACAACTGACTA	ATCAGTCAACAGATAAGCGATTCTCATCGTGATCGGAAGAGCACACGTC	49	ATCAGTCAACAGATAAGCGA	TTCTCATCGT	GATCGGAAGAGCACACGTC
ID-seq_well_barcode_230	FLD0230	GACGTGTGCTCTTCCGATCTACGATTGAGTCGCTTATCTGTTGACTGAT	GACGTGTGCTCTTCCGATCTACGATTGAGTCGCTTATCTGTTGACTGAT	CTGCACACGAGAAGGCTAGATGCTAACTCAGCGAATAGACAACTGACTA	ATCAGTCAACAGATAAGCGACTCAATCGTAGATCGGAAGAGCACACGTC	49	ATCAGTCAACAGATAAGCGA	CTCAATCGTA	GATCGGAAGAGCACACGTC
ID-seq_well_barcode_231	FLD0231	GACGTGTGCTCTTCCGATCTACATTAGCGTCGCTTATCTGTTGACTGAT	GACGTGTGCTCTTCCGATCTACATTAGCGTCGCTTATCTGTTGACTGAT	CTGCACACGAGAAGGCTAGATGTAATCGCAGCGAATAGACAACTGACTA	ATCAGTCAACAGATAAGCGACGCTAATGTAGATCGGAAGAGCACACGTC	49	ATCAGTCAACAGATAAGCGA	CGCTAATGTA	GATCGGAAGAGCACACGTC
ID-seq_well_barcode_232	FLD0232	GACGTGTGCTCTTCCGATCATTCAGACGCTCGCTTATCTGTTGACTGAT	GACGTGTGCTCTTCCGATCATTCAGACGCTCGCTTATCTGTTGACTGAT	CTGCACACGAGAAGGCTAGTAAGTCTGCGAGCGAATAGACAACTGACTA	ATCAGTCAACAGATAAGCGAGCGTCTGAATGATCGGAAGAGCACACGTC	49	ATCAGTCAACAGATAAGCGA	GCGTCTGAAT	GATCGGAAGAGCACACGTC
ID-seq_well_barcode_233	FLD0233	GACGTGTGCTCTTCCGATCGGCAACAGAATCGCTTATCTGTTGACTGAT	GACGTGTGCTCTTCCGATCGGCAACAGAATCGCTTATCTGTTGACTGAT	CTGCACACGAGAAGGCTAGCCGTTGTCTTAGCGAATAGACAACTGACTA	ATCAGTCAACAGATAAGCGATTCTGTTGCCGATCGGAAGAGCACACGTC	49	ATCAGTCAACAGATAAGCGA	TTCTGTTGCC	GATCGGAAGAGCACACGTC
ID-seq_well_barcode_234	FLD0234	GACGTGTGCTCTTCCGATCGCAAGGACAATCGCTTATCTGTTGACTGAT	GACGTGTGCTCTTCCGATCGCAAGGACAATCGCTTATCTGTTGACTGAT	CTGCACACGAGAAGGCTAGCGTTCCTGTTAGCGAATAGACAACTGACTA	ATCAGTCAACAGATAAGCGATTGTCCTTGCGATCGGAAGAGCACACGTC	49	ATCAGTCAACAGATAAGCGA	TTGTCCTTGC	GATCGGAAGAGCACACGTC
ID-seq_well_barcode_235	FLD0235	GACGTGTGCTCTTCCGATCTCTACACAGGTCGCTTATCTGTTGACTGAT	GACGTGTGCTCTTCCGATCTCTACACAGGTCGCTTATCTGTTGACTGAT	CTGCACACGAGAAGGCTAGAGATGTGTCCAGCGAATAGACAACTGACTA	ATCAGTCAACAGATAAGCGACCTGTGTAGAGATCGGAAGAGCACACGTC	49	ATCAGTCAACAGATAAGCGA	CCTGTGTAGA	GATCGGAAGAGCACACGTC
ID-seq_well_barcode_236	FLD0236	GACGTGTGCTCTTCCGATCCCTTCTTATCTCGCTTATCTGTTGACTGAT	GACGTGTGCTCTTCCGATCCCTTCTTATCTCGCTTATCTGTTGACTGAT	CTGCACACGAGAAGGCTAGGGAAGAATAGAGCGAATAGACAACTGACTA	ATCAGTCAACAGATAAGCGAGATAAGAAGGGATCGGAAGAGCACACGTC	49	ATCAGTCAACAGATAAGCGA	GATAAGAAGG	GATCGGAAGAGCACACGTC
ID-seq_well_barcode_237	FLD0237	GACGTGTGCTCTTCCGATCATGTGACCTGTCGCTTATCTGTTGACTGAT	GACGTGTGCTCTTCCGATCATGTGACCTGTCGCTTATCTGTTGACTGAT	CTGCACACGAGAAGGCTAGTACACTGGACAGCGAATAGACAACTGACTA	ATCAGTCAACAGATAAGCGACAGGTCACATGATCGGAAGAGCACACGTC	49	ATCAGTCAACAGATAAGCGA	CAGGTCACAT	GATCGGAAGAGCACACGTC
ID-seq_well_barcode_238	FLD0238	GACGTGTGCTCTTCCGATCATGACATGGCTCGCTTATCTGTTGACTGAT	GACGTGTGCTCTTCCGATCATGACATGGCTCGCTTATCTGTTGACTGAT	CTGCACACGAGAAGGCTAGTACTGTACCGAGCGAATAGACAACTGACTA	ATCAGTCAACAGATAAGCGAGCCATGTCATGATCGGAAGAGCACACGTC	49	ATCAGTCAACAGATAAGCGA	GCCATGTCAT	GATCGGAAGAGCACACGTC
ID-seq_well_barcode_239	FLD0239	GACGTGTGCTCTTCCGATCTATAGGCAGATCGCTTATCTGTTGACTGAT	GACGTGTGCTCTTCCGATCTATAGGCAGATCGCTTATCTGTTGACTGAT	CTGCACACGAGAAGGCTAGATATCCGTCTAGCGAATAGACAACTGACTA	ATCAGTCAACAGATAAGCGATCTGCCTATAGATCGGAAGAGCACACGTC	49	ATCAGTCAACAGATAAGCGA	TCTGCCTATA	GATCGGAAGAGCACACGTC
ID-seq_well_barcode_240	FLD0240	GACGTGTGCTCTTCCGATCGCGAACTAAGTCGCTTATCTGTTGACTGAT	GACGTGTGCTCTTCCGATCGCGAACTAAGTCGCTTATCTGTTGACTGAT	CTGCACACGAGAAGGCTAGCGCTTGATTCAGCGAATAGACAACTGACTA	ATCAGTCAACAGATAAGCGACTTAGTTCGCGATCGGAAGAGCACACGTC	49	ATCAGTCAACAGATAAGCGA	CTTAGTTCGC	GATCGGAAGAGCACACGTC
ID-seq_well_barcode_241	FLD0241	GACGTGTGCTCTTCCGATCGCTCATTACGTCGCTTATCTGTTGACTGAT	GACGTGTGCTCTTCCGATCGCTCATTACGTCGCTTATCTGTTGACTGAT	CTGCACACGAGAAGGCTAGCGAGTAATGCAGCGAATAGACAACTGACTA	ATCAGTCAACAGATAAGCGACGTAATGAGCGATCGGAAGAGCACACGTC	49	ATCAGTCAACAGATAAGCGA	CGTAATGAGC	GATCGGAAGAGCACACGTC
ID-seq_well_barcode_242	FLD0242	GACGTGTGCTCTTCCGATCGACTAAGCAATCGCTTATCTGTTGACTGAT	GACGTGTGCTCTTCCGATCGACTAAGCAATCGCTTATCTGTTGACTGAT	CTGCACACGAGAAGGCTAGCTGATTCGTTAGCGAATAGACAACTGACTA	ATCAGTCAACAGATAAGCGATTGCTTAGTCGATCGGAAGAGCACACGTC	49	ATCAGTCAACAGATAAGCGA	TTGCTTAGTC	GATCGGAAGAGCACACGTC
ID-seq_well_barcode_243	FLD0243	GACGTGTGCTCTTCCGATCGTGAACAAGATCGCTTATCTGTTGACTGAT	GACGTGTGCTCTTCCGATCGTGAACAAGATCGCTTATCTGTTGACTGAT	CTGCACACGAGAAGGCTAGCACTTGTTCTAGCGAATAGACAACTGACTA	ATCAGTCAACAGATAAGCGATCTTGTTCACGATCGGAAGAGCACACGTC	49	ATCAGTCAACAGATAAGCGA	TCTTGTTCAC	GATCGGAAGAGCACACGTC
ID-seq_well_barcode_244	FLD0244	GACGTGTGCTCTTCCGATCACGAAGCCACTCGCTTATCTGTTGACTGAT	GACGTGTGCTCTTCCGATCACGAAGCCACTCGCTTATCTGTTGACTGAT	CTGCACACGAGAAGGCTAGTGCTTCGGTGAGCGAATAGACAACTGACTA	ATCAGTCAACAGATAAGCGAGTGGCTTCGTGATCGGAAGAGCACACGTC	49	ATCAGTCAACAGATAAGCGA	GTGGCTTCGT	GATCGGAAGAGCACACGTC
ID-seq_well_barcode_245	FLD0245	GACGTGTGCTCTTCCGATCCTATCGAACATCGCTTATCTGTTGACTGAT	GACGTGTGCTCTTCCGATCCTATCGAACATCGCTTATCTGTTGACTGAT	CTGCACACGAGAAGGCTAGGATAGCTTGTAGCGAATAGACAACTGACTA	ATCAGTCAACAGATAAGCGATGTTCGATAGGATCGGAAGAGCACACGTC	49	ATCAGTCAACAGATAAGCGA	TGTTCGATAG	GATCGGAAGAGCACACGTC
ID-seq_well_barcode_246	FLD0246	GACGTGTGCTCTTCCGATCCACTGAATGATCGCTTATCTGTTGACTGAT	GACGTGTGCTCTTCCGATCCACTGAATGATCGCTTATCTGTTGACTGAT	CTGCACACGAGAAGGCTAGGTGACTTACTAGCGAATAGACAACTGACTA	ATCAGTCAACAGATAAGCGATCATTCAGTGGATCGGAAGAGCACACGTC	49	ATCAGTCAACAGATAAGCGA	TCATTCAGTG	GATCGGAAGAGCACACGTC
ID-seq_well_barcode_247	FLD0247	GACGTGTGCTCTTCCGATCAGCTCTCCACTCGCTTATCTGTTGACTGAT	GACGTGTGCTCTTCCGATCAGCTCTCCACTCGCTTATCTGTTGACTGAT	CTGCACACGAGAAGGCTAGTCGAGAGGTGAGCGAATAGACAACTGACTA	ATCAGTCAACAGATAAGCGAGTGGAGAGCTGATCGGAAGAGCACACGTC	49	ATCAGTCAACAGATAAGCGA	GTGGAGAGCT	GATCGGAAGAGCACACGTC
ID-seq_well_barcode_248	FLD0248	GACGTGTGCTCTTCCGATCCCACTTCTACTCGCTTATCTGTTGACTGAT	GACGTGTGCTCTTCCGATCCCACTTCTACTCGCTTATCTGTTGACTGAT	CTGCACACGAGAAGGCTAGGGTGAAGATGAGCGAATAGACAACTGACTA	ATCAGTCAACAGATAAGCGAGTAGAAGTGGGATCGGAAGAGCACACGTC	49	ATCAGTCAACAGATAAGCGA	GTAGAAGTGG	GATCGGAAGAGCACACGTC
ID-seq_well_barcode_249	FLD0249	GACGTGTGCTCTTCCGATCACATGCTCCATCGCTTATCTGTTGACTGAT	GACGTGTGCTCTTCCGATCACATGCTCCATCGCTTATCTGTTGACTGAT	CTGCACACGAGAAGGCTAGTGTACGAGGTAGCGAATAGACAACTGACTA	ATCAGTCAACAGATAAGCGATGGAGCATGTGATCGGAAGAGCACACGTC	49	ATCAGTCAACAGATAAGCGA	TGGAGCATGT	GATCGGAAGAGCACACGTC
ID-seq_well_barcode_250	FLD0250	GACGTGTGCTCTTCCGATCTATCTCCTTCTCGCTTATCTGTTGACTGAT	GACGTGTGCTCTTCCGATCTATCTCCTTCTCGCTTATCTGTTGACTGAT	CTGCACACGAGAAGGCTAGATAGAGGAAGAGCGAATAGACAACTGACTA	ATCAGTCAACAGATAAGCGAGAAGGAGATAGATCGGAAGAGCACACGTC	49	ATCAGTCAACAGATAAGCGA	GAAGGAGATA	GATCGGAAGAGCACACGTC

## Sheet: plate_barcode_adapter
							19	14	6	24	<- bp count
Oligo name	Barcode name	Primer_sequence_5'-3'_STRING	Complement_Reverse sequence_formula	Reverse (Macro used to create from F)	Full sequence 5' -> 3'	Total length 5'->3'	RV primer2	rest index primer	index BC3	Adapter 2
ID-seq_plate_barcode_25	Barcode Adapter 25	CAAGCAGAAGACGGCATACGAGATATCAGTGTGACTGGAGTTCAGACGTGTGCTCTTCCGATC	CAAGCAGAAGACGGCATACGAGATATCAGTGTGACTGGAGTTCAGACGTGTGCTCTTCCGATC	GTTCGTCTTCTGCCGTATGCTCTATAGTCACACTGACCTCAAGTCTGCACACGAGAAGGCTAG	GATCGGAAGAGCACACGTCTGAACTCCAGTCACACTGATATCTCGTATGCCGTCTTCTGCTTG	63	GATCGGAAGAGCACACGTC	TGAACTCCAGTCAC	ACTGAT	ATCTCGTATGCCGTCTTCTGCTTG
ID-seq_plate_barcode_26	Barcode Adapter 26	CAAGCAGAAGACGGCATACGAGATGCTCATGTGACTGGAGTTCAGACGTGTGCTCTTCCGATC	CAAGCAGAAGACGGCATACGAGATGCTCATGTGACTGGAGTTCAGACGTGTGCTCTTCCGATC	GTTCGTCTTCTGCCGTATGCTCTACGAGTACACTGACCTCAAGTCTGCACACGAGAAGGCTAG	GATCGGAAGAGCACACGTCTGAACTCCAGTCACATGAGCATCTCGTATGCCGTCTTCTGCTTG	63	GATCGGAAGAGCACACGTC	TGAACTCCAGTCAC	ATGAGC	ATCTCGTATGCCGTCTTCTGCTTG
ID-seq_plate_barcode_27	Barcode Adapter 27	CAAGCAGAAGACGGCATACGAGATAGGAATGTGACTGGAGTTCAGACGTGTGCTCTTCCGATC	CAAGCAGAAGACGGCATACGAGATAGGAATGTGACTGGAGTTCAGACGTGTGCTCTTCCGATC	GTTCGTCTTCTGCCGTATGCTCTATCCTTACACTGACCTCAAGTCTGCACACGAGAAGGCTAG	GATCGGAAGAGCACACGTCTGAACTCCAGTCACATTCCTATCTCGTATGCCGTCTTCTGCTTG	63	GATCGGAAGAGCACACGTC	TGAACTCCAGTCAC	ATTCCT	ATCTCGTATGCCGTCTTCTGCTTG
ID-seq_plate_barcode_28	Barcode Adapter 28	CAAGCAGAAGACGGCATACGAGATCTTTTGGTGACTGGAGTTCAGACGTGTGCTCTTCCGATC	CAAGCAGAAGACGGCATACGAGATCTTTTGGTGACTGGAGTTCAGACGTGTGCTCTTCCGATC	GTTCGTCTTCTGCCGTATGCTCTAGAAAACCACTGACCTCAAGTCTGCACACGAGAAGGCTAG	GATCGGAAGAGCACACGTCTGAACTCCAGTCACCAAAAGATCTCGTATGCCGTCTTCTGCTTG	63	GATCGGAAGAGCACACGTC	TGAACTCCAGTCAC	CAAAAG	ATCTCGTATGCCGTCTTCTGCTTG
ID-seq_plate_barcode_29	Barcode Adapter 29	CAAGCAGAAGACGGCATACGAGATTAGTTGGTGACTGGAGTTCAGACGTGTGCTCTTCCGATC	CAAGCAGAAGACGGCATACGAGATTAGTTGGTGACTGGAGTTCAGACGTGTGCTCTTCCGATC	GTTCGTCTTCTGCCGTATGCTCTAATCAACCACTGACCTCAAGTCTGCACACGAGAAGGCTAG	GATCGGAAGAGCACACGTCTGAACTCCAGTCACCAACTAATCTCGTATGCCGTCTTCTGCTTG	63	GATCGGAAGAGCACACGTC	TGAACTCCAGTCAC	CAACTA	ATCTCGTATGCCGTCTTCTGCTTG
ID-seq_plate_barcode_30	Barcode Adapter 30	CAAGCAGAAGACGGCATACGAGATCCGGTGGTGACTGGAGTTCAGACGTGTGCTCTTCCGATC	CAAGCAGAAGACGGCATACGAGATCCGGTGGTGACTGGAGTTCAGACGTGTGCTCTTCCGATC	GTTCGTCTTCTGCCGTATGCTCTAGGCCACCACTGACCTCAAGTCTGCACACGAGAAGGCTAG	GATCGGAAGAGCACACGTCTGAACTCCAGTCACCACCGGATCTCGTATGCCGTCTTCTGCTTG	63	GATCGGAAGAGCACACGTC	TGAACTCCAGTCAC	CACCGG	ATCTCGTATGCCGTCTTCTGCTTG
ID-seq_plate_barcode_31	Barcode Adapter 31	CAAGCAGAAGACGGCATACGAGATATCGTGGTGACTGGAGTTCAGACGTGTGCTCTTCCGATC	CAAGCAGAAGACGGCATACGAGATATCGTGGTGACTGGAGTTCAGACGTGTGCTCTTCCGATC	GTTCGTCTTCTGCCGTATGCTCTATAGCACCACTGACCTCAAGTCTGCACACGAGAAGGCTAG	GATCGGAAGAGCACACGTCTGAACTCCAGTCACCACGATATCTCGTATGCCGTCTTCTGCTTG	63	GATCGGAAGAGCACACGTC	TGAACTCCAGTCAC	CACGAT	ATCTCGTATGCCGTCTTCTGCTTG
ID-seq_plate_barcode_32	Barcode Adapter 32	CAAGCAGAAGACGGCATACGAGATTGAGTGGTGACTGGAGTTCAGACGTGTGCTCTTCCGATC	CAAGCAGAAGACGGCATACGAGATTGAGTGGTGACTGGAGTTCAGACGTGTGCTCTTCCGATC	GTTCGTCTTCTGCCGTATGCTCTAACTCACCACTGACCTCAAGTCTGCACACGAGAAGGCTAG	GATCGGAAGAGCACACGTCTGAACTCCAGTCACCACTCAATCTCGTATGCCGTCTTCTGCTTG	63	GATCGGAAGAGCACACGTC	TGAACTCCAGTCAC	CACTCA	ATCTCGTATGCCGTCTTCTGCTTG
ID-seq_plate_barcode_33	Barcode Adapter 33	CAAGCAGAAGACGGCATACGAGATCGCCTGGTGACTGGAGTTCAGACGTGTGCTCTTCCGATC	CAAGCAGAAGACGGCATACGAGATCGCCTGGTGACTGGAGTTCAGACGTGTGCTCTTCCGATC	GTTCGTCTTCTGCCGTATGCTCTAGCGGACCACTGACCTCAAGTCTGCACACGAGAAGGCTAG	GATCGGAAGAGCACACGTCTGAACTCCAGTCACCAGGCGATCTCGTATGCCGTCTTCTGCTTG	63	GATCGGAAGAGCACACGTC	TGAACTCCAGTCAC	CAGGCG	ATCTCGTATGCCGTCTTCTGCTTG
ID-seq_plate_barcode_34	Barcode Adapter 34	CAAGCAGAAGACGGCATACGAGATGCCATGGTGACTGGAGTTCAGACGTGTGCTCTTCCGATC	CAAGCAGAAGACGGCATACGAGATGCCATGGTGACTGGAGTTCAGACGTGTGCTCTTCCGATC	GTTCGTCTTCTGCCGTATGCTCTACGGTACCACTGACCTCAAGTCTGCACACGAGAAGGCTAG	GATCGGAAGAGCACACGTCTGAACTCCAGTCACCATGGCATCTCGTATGCCGTCTTCTGCTTG	63	GATCGGAAGAGCACACGTC	TGAACTCCAGTCAC	CATGGC	ATCTCGTATGCCGTCTTCTGCTTG
ID-seq_plate_barcode_35	Barcode Adapter 35	CAAGCAGAAGACGGCATACGAGATAAAATGGTGACTGGAGTTCAGACGTGTGCTCTTCCGATC	CAAGCAGAAGACGGCATACGAGATAAAATGGTGACTGGAGTTCAGACGTGTGCTCTTCCGATC	GTTCGTCTTCTGCCGTATGCTCTATTTTACCACTGACCTCAAGTCTGCACACGAGAAGGCTAG	GATCGGAAGAGCACACGTCTGAACTCCAGTCACCATTTTATCTCGTATGCCGTCTTCTGCTTG	63	GATCGGAAGAGCACACGTC	TGAACTCCAGTCAC	CATTTT	ATCTCGTATGCCGTCTTCTGCTTG
ID-seq_plate_barcode_36	Barcode Adapter 36	CAAGCAGAAGACGGCATACGAGATTGTTGGGTGACTGGAGTTCAGACGTGTGCTCTTCCGATC	CAAGCAGAAGACGGCATACGAGATTGTTGGGTGACTGGAGTTCAGACGTGTGCTCTTCCGATC	GTTCGTCTTCTGCCGTATGCTCTAACAACCCACTGACCTCAAGTCTGCACACGAGAAGGCTAG	GATCGGAAGAGCACACGTCTGAACTCCAGTCACCCAACAATCTCGTATGCCGTCTTCTGCTTG	63	GATCGGAAGAGCACACGTC	TGAACTCCAGTCAC	CCAACA	ATCTCGTATGCCGTCTTCTGCTTG
ID-seq_plate_barcode_37	Barcode Adapter 37	CAAGCAGAAGACGGCATACGAGATATTCCGGTGACTGGAGTTCAGACGTGTGCTCTTCCGATC	CAAGCAGAAGACGGCATACGAGATATTCCGGTGACTGGAGTTCAGACGTGTGCTCTTCCGATC	GTTCGTCTTCTGCCGTATGCTCTATAAGGCCACTGACCTCAAGTCTGCACACGAGAAGGCTAG	GATCGGAAGAGCACACGTCTGAACTCCAGTCACCGGAATATCTCGTATGCCGTCTTCTGCTTG	63	GATCGGAAGAGCACACGTC	TGAACTCCAGTCAC	CGGAAT	ATCTCGTATGCCGTCTTCTGCTTG
ID-seq_plate_barcode_38	Barcode Adapter 38	CAAGCAGAAGACGGCATACGAGATAGCTAGGTGACTGGAGTTCAGACGTGTGCTCTTCCGATC	CAAGCAGAAGACGGCATACGAGATAGCTAGGTGACTGGAGTTCAGACGTGTGCTCTTCCGATC	GTTCGTCTTCTGCCGTATGCTCTATCGATCCACTGACCTCAAGTCTGCACACGAGAAGGCTAG	GATCGGAAGAGCACACGTCTGAACTCCAGTCACCTAGCTATCTCGTATGCCGTCTTCTGCTTG	63	GATCGGAAGAGCACACGTC	TGAACTCCAGTCAC	CTAGCT	ATCTCGTATGCCGTCTTCTGCTTG
ID-seq_plate_barcode_39	Barcode Adapter 39	CAAGCAGAAGACGGCATACGAGATGTATAGGTGACTGGAGTTCAGACGTGTGCTCTTCCGATC	CAAGCAGAAGACGGCATACGAGATGTATAGGTGACTGGAGTTCAGACGTGTGCTCTTCCGATC	GTTCGTCTTCTGCCGTATGCTCTACATATCCACTGACCTCAAGTCTGCACACGAGAAGGCTAG	GATCGGAAGAGCACACGTCTGAACTCCAGTCACCTATACATCTCGTATGCCGTCTTCTGCTTG	63	GATCGGAAGAGCACACGTC	TGAACTCCAGTCAC	CTATAC	ATCTCGTATGCCGTCTTCTGCTTG
ID-seq_plate_barcode_40	Barcode Adapter 40	CAAGCAGAAGACGGCATACGAGATTCTGAGGTGACTGGAGTTCAGACGTGTGCTCTTCCGATC	CAAGCAGAAGACGGCATACGAGATTCTGAGGTGACTGGAGTTCAGACGTGTGCTCTTCCGATC	GTTCGTCTTCTGCCGTATGCTCTAAGACTCCACTGACCTCAAGTCTGCACACGAGAAGGCTAG	GATCGGAAGAGCACACGTCTGAACTCCAGTCACCTCAGAATCTCGTATGCCGTCTTCTGCTTG	63	GATCGGAAGAGCACACGTC	TGAACTCCAGTCAC	CTCAGA	ATCTCGTATGCCGTCTTCTGCTTG
ID-seq_plate_barcode_41	Barcode Adapter 41	CAAGCAGAAGACGGCATACGAGATTAGCGCGTGACTGGAGTTCAGACGTGTGCTCTTCCGATC	CAAGCAGAAGACGGCATACGAGATTAGCGCGTGACTGGAGTTCAGACGTGTGCTCTTCCGATC	GTTCGTCTTCTGCCGTATGCTCTAATCGCGCACTGACCTCAAGTCTGCACACGAGAAGGCTAG	GATCGGAAGAGCACACGTCTGAACTCCAGTCACGCGCTAATCTCGTATGCCGTCTTCTGCTTG	63	GATCGGAAGAGCACACGTC	TGAACTCCAGTCAC	GCGCTA	ATCTCGTATGCCGTCTTCTGCTTG
ID-seq_plate_barcode_42	Barcode Adapter 42	CAAGCAGAAGACGGCATACGAGATCGATTAGTGACTGGAGTTCAGACGTGTGCTCTTCCGATC	CAAGCAGAAGACGGCATACGAGATCGATTAGTGACTGGAGTTCAGACGTGTGCTCTTCCGATC	GTTCGTCTTCTGCCGTATGCTCTAGCTAATCACTGACCTCAAGTCTGCACACGAGAAGGCTAG	GATCGGAAGAGCACACGTCTGAACTCCAGTCACTAATCGATCTCGTATGCCGTCTTCTGCTTG	63	GATCGGAAGAGCACACGTC	TGAACTCCAGTCAC	TAATCG	ATCTCGTATGCCGTCTTCTGCTTG
ID-seq_plate_barcode_43	Barcode Adapter 43	CAAGCAGAAGACGGCATACGAGATGCTGTAGTGACTGGAGTTCAGACGTGTGCTCTTCCGATC	CAAGCAGAAGACGGCATACGAGATGCTGTAGTGACTGGAGTTCAGACGTGTGCTCTTCCGATC	GTTCGTCTTCTGCCGTATGCTCTACGACATCACTGACCTCAAGTCTGCACACGAGAAGGCTAG	GATCGGAAGAGCACACGTCTGAACTCCAGTCACTACAGCATCTCGTATGCCGTCTTCTGCTTG	63	GATCGGAAGAGCACACGTC	TGAACTCCAGTCAC	TACAGC	ATCTCGTATGCCGTCTTCTGCTTG
ID-seq_plate_barcode_44	Barcode Adapter 44	CAAGCAGAAGACGGCATACGAGATATTATAGTGACTGGAGTTCAGACGTGTGCTCTTCCGATC	CAAGCAGAAGACGGCATACGAGATATTATAGTGACTGGAGTTCAGACGTGTGCTCTTCCGATC	GTTCGTCTTCTGCCGTATGCTCTATAATATCACTGACCTCAAGTCTGCACACGAGAAGGCTAG	GATCGGAAGAGCACACGTCTGAACTCCAGTCACTATAATATCTCGTATGCCGTCTTCTGCTTG	63	GATCGGAAGAGCACACGTC	TGAACTCCAGTCAC	TATAAT	ATCTCGTATGCCGTCTTCTGCTTG
ID-seq_plate_barcode_45	Barcode Adapter 45	CAAGCAGAAGACGGCATACGAGATGAATGAGTGACTGGAGTTCAGACGTGTGCTCTTCCGATC	CAAGCAGAAGACGGCATACGAGATGAATGAGTGACTGGAGTTCAGACGTGTGCTCTTCCGATC	GTTCGTCTTCTGCCGTATGCTCTACTTACTCACTGACCTCAAGTCTGCACACGAGAAGGCTAG	GATCGGAAGAGCACACGTCTGAACTCCAGTCACTCATTCATCTCGTATGCCGTCTTCTGCTTG	63	GATCGGAAGAGCACACGTC	TGAACTCCAGTCAC	TCATTC	ATCTCGTATGCCGTCTTCTGCTTG
ID-seq_plate_barcode_46	Barcode Adapter 46	CAAGCAGAAGACGGCATACGAGATTCGGGAGTGACTGGAGTTCAGACGTGTGCTCTTCCGATC	CAAGCAGAAGACGGCATACGAGATTCGGGAGTGACTGGAGTTCAGACGTGTGCTCTTCCGATC	GTTCGTCTTCTGCCGTATGCTCTAAGCCCTCACTGACCTCAAGTCTGCACACGAGAAGGCTAG	GATCGGAAGAGCACACGTCTGAACTCCAGTCACTCCCGAATCTCGTATGCCGTCTTCTGCTTG	63	GATCGGAAGAGCACACGTC	TGAACTCCAGTCAC	TCCCGA	ATCTCGTATGCCGTCTTCTGCTTG
ID-seq_plate_barcode_47	Barcode Adapter 47	CAAGCAGAAGACGGCATACGAGATCTTCGAGTGACTGGAGTTCAGACGTGTGCTCTTCCGATC	CAAGCAGAAGACGGCATACGAGATCTTCGAGTGACTGGAGTTCAGACGTGTGCTCTTCCGATC	GTTCGTCTTCTGCCGTATGCTCTAGAAGCTCACTGACCTCAAGTCTGCACACGAGAAGGCTAG	GATCGGAAGAGCACACGTCTGAACTCCAGTCACTCGAAGATCTCGTATGCCGTCTTCTGCTTG	63	GATCGGAAGAGCACACGTC	TGAACTCCAGTCAC	TCGAAG	ATCTCGTATGCCGTCTTCTGCTTG
ID-seq_plate_barcode_48	Barcode Adapter 48	CAAGCAGAAGACGGCATACGAGATTGCCGAGTGACTGGAGTTCAGACGTGTGCTCTTCCGATC	CAAGCAGAAGACGGCATACGAGATTGCCGAGTGACTGGAGTTCAGACGTGTGCTCTTCCGATC	GTTCGTCTTCTGCCGTATGCTCTAACGGCTCACTGACCTCAAGTCTGCACACGAGAAGGCTAG	GATCGGAAGAGCACACGTCTGAACTCCAGTCACTCGGCAATCTCGTATGCCGTCTTCTGCTTG	63	GATCGGAAGAGCACACGTC	TGAACTCCAGTCAC	TCGGCA	ATCTCGTATGCCGTCTTCTGCTTG
